# Supplementary material for: Using Kano diagrams to display the most cited article types, affiliated countries, authors and MeSH terms on spinal surgery in recent 12 years
Source: Eur J Med Res. 2021 Feb 23;26:22. doi: 10.1186/s40001-021-00494-x (PMC7903694; doi:10.1186/s40001-021-00494-x)
Supplement: Supplementary file 1 — Additional file 1: Dataset used in this study. [file 40001_2021_494_MOESM1_ESM.xlsx]

## Sheet: 工作表4
列標籤	計數 - ddd
revised	1
technique	1
vasback	1
version 2	1
Eur Spine J	4792	2.513
J Neurosurg Spine	2601	2.998
J Spinal Disord Tech	1034	2.301
Spine (Phila Pa 1976)	6941	3.191
Spine J	3440	2.903
(空白)
總計	18812
Spine, European Spine Journal,
The Spine Journal, Journal of Neurosurgery: Spine, and
Journal of Spinal Disorders and Techniques’.

## Sheet: 工作表7
Continent/Journal	2007	2008	2009	2010	2011	2012	2013	2014	2015	2016	2017	2018	Total	%
AFRICA	2	4	3	3	12	10	9	8	5	17	3	8	84	0.487098
Eur Spine J		1	1	3	2	4	4	2	1	12		1	31	0.179762
J Neurosurg Spine					3				1		1	2	7	0.0405915
J Spinal Disord Tech					1								1	0.00579878
Spine (Phila Pa 1976)	2	3	1		2		4	2			2	4	20	0.115976
Spine J			1		4	6	1	4	3	5		1	25	0.14497
ASIA	345	339	379	406	450	439	533	545	658	731	465	522	5812	33.7025
Eur Spine J	64	77	64	79	122	121	163	146	187	221	187	203	1634	9.47521
J Neurosurg Spine	73	56	50	66	54	40	53	33	43	40	33	32	573	3.3227
J Spinal Disord Tech	39	38	38	40	46	55	64	58	54				432	2.50507
Spine (Phila Pa 1976)	146	146	194	191	193	192	167	181	149	191	172	178	2100	12.1774
Spine J	23	22	33	30	35	31	86	127	225	279	73	109	1073	6.22209
EUROPE	349	306	319	333	354	381	428	390	374	368	321	375	4298	24.9232
Eur Spine J	148	110	151	149	177	229	239	199	188	217	183	221	2211	12.8211
J Neurosurg Spine	37	29	21	27	18	16	11	8	13	22	19	13	234	1.35692
J Spinal Disord Tech	13	13	8	17	17	15	12	9	15				119	0.690055
Spine (Phila Pa 1976)	140	142	123	127	109	95	113	81	75	65	69	61	1200	6.95854
Spine J	11	12	16	13	33	26	53	93	83	64	50	80	534	3.09655
N. AMERICA	538	533	560	583	552	579	581	519	520	518	413	521	6417	37.2108
Eur Spine J	44	25	33	34	23	51	48	36	69	79	56	93	591	3.42708
J Neurosurg Spine	89	81	108	96	119	124	97	71	76	107	79	84	1131	6.55842
J Spinal Disord Tech	48	51	51	41	35	39	37	24	39				365	2.11656
Spine (Phila Pa 1976)	285	282	255	295	281	256	245	182	147	177	174	149	2728	15.8191
Spine J	72	94	113	117	94	109	154	206	189	155	104	195	1602	9.28965
OCEANIA	40	38	37	37	44	30	26	24	48	39	39	55	457	2.65004
Eur Spine J	11	7	13	10	17	11	6	7	12	16	14	18	142	0.823427
J Neurosurg Spine	1	4	3	5	2	4	2		2	1		2	26	0.150768
J Spinal Disord Tech	3	2	1		2	1	2	1					12	0.0695854
Spine (Phila Pa 1976)	23	22	19	19	21	9	13	9	14	13	14	20	196	1.13656
Spine J	2	3	1	3	2	5	3	7	20	9	11	15	81	0.469701
S. AMERICA	9	13	13	8	19	11	14	14	15	26	10	24	176	1.02059
Eur Spine J	1	3	1	3	5	6	4	4	4	8	3	10	52	0.301537
J Neurosurg Spine	4	3	2		4	1	2	2		2	3		23	0.133372
J Spinal Disord Tech					2		1	1	1				5	0.0289939
Spine (Phila Pa 1976)	3	6	8	4	6	3	4	4	5	6	4	9	62	0.359524
Spine J	1	1	2	1	2	1	3	3	5	10		5	34	0.197159
Total	1283	1233	1311	1370	1431	1450	1591	1500	1621	1699	1251	1505	17245	100

## Sheet: 工作表1
journal	con tient	country	year
Spine (Phila Pa 1976)			2018
Spine (Phila Pa 1976)	OCEANIA	Australia	2018
Spine (Phila Pa 1976)	N. AMERICA	U.S	2018
Spine (Phila Pa 1976)	S. AMERICA	Brazil	2018
Spine (Phila Pa 1976)	N. AMERICA	U.S	2018
Spine (Phila Pa 1976)	N. AMERICA	U.S	2018
Spine (Phila Pa 1976)	ASIA	Japan	2018
Spine (Phila Pa 1976)	N. AMERICA	U.S	2018
Spine (Phila Pa 1976)	OCEANIA	Australia	2018
Spine J	EUROPE	Netherlands	2018
Spine J	N. AMERICA	U.S	2018
Spine J	ASIA	Japan	2018
Spine J	N. AMERICA	U.S	2018
Spine J	S. AMERICA	Brazil	2018
J Neurosurg Spine	N. AMERICA	Canada	2018
Spine (Phila Pa 1976)			2018
Spine (Phila Pa 1976)	N. AMERICA	U.S	2018
Spine (Phila Pa 1976)	N. AMERICA	U.S	2018
Spine (Phila Pa 1976)	N. AMERICA	U.S	2018
Spine J	N. AMERICA	U.S	2018
Spine J	N. AMERICA	U.S	2018
Spine J	ASIA	South Korea	2018
Spine J	EUROPE	Netherlands	2018
Spine J	ASIA	Japan	2018
Spine J	ASIA	China	2018
J Neurosurg Spine	N. AMERICA	Canada	2018
J Neurosurg Spine			2018
Eur Spine J	EUROPE	Germany	2018
Eur Spine J	EUROPE	Switzerland	2018
J Neurosurg Spine	N. AMERICA	U.S	2018
J Neurosurg Spine	N. AMERICA	U.S	2018
Spine J	N. AMERICA	U.S	2018
Eur Spine J	ASIA	China	2018
Spine J	ASIA	China	2018
Spine J	S. AMERICA	Paraguay	2018
Spine J	ASIA	Japan	2018
Spine J	ASIA	China	2018
J Neurosurg Spine			2018
J Neurosurg Spine	N. AMERICA	U.S	2018
J Neurosurg Spine	ASIA	Taiwan	2018
J Neurosurg Spine	N. AMERICA	U.S	2018
J Neurosurg Spine			2018
J Neurosurg Spine	EUROPE	Germany	2018
Eur Spine J	ASIA	Japan	2018
Eur Spine J	S. AMERICA	Brazil	2018
Eur Spine J	N. AMERICA	Canada	2018
Spine (Phila Pa 1976)	OCEANIA	Australia	2018
Eur Spine J	ASIA	China	2018
Spine J	N. AMERICA	U.S	2018
Spine J	ASIA	Japan	2018
Eur Spine J	EUROPE	U.K	2018
Eur Spine J	ASIA	Japan	2018
Spine J	N. AMERICA	U.S	2018
Spine J	OCEANIA	Australia	2018
Spine J	ASIA	China	2018
Spine J	N. AMERICA	U.S	2018
Spine J	N. AMERICA	U.S	2018
Spine J	N. AMERICA	U.S	2018
Spine (Phila Pa 1976)	ASIA	India	2018
Eur Spine J	N. AMERICA	U.S	2018
Eur Spine J	N. AMERICA	U.S	2018
Eur Spine J	ASIA	China	2018
Spine J	EUROPE	Netherlands	2018
Eur Spine J	ASIA	Japan	2018
Eur Spine J	N. AMERICA	U.S	2018
Eur Spine J	EUROPE	Switzerland	2018
Eur Spine J	EUROPE	Sweden	2018
Eur Spine J	N. AMERICA	U.S	2018
Spine J	ASIA	South Korea	2018
Spine J	EUROPE	Denmark	2018
Eur Spine J	ASIA	Turkey	2018
Eur Spine J	S. AMERICA	Brazil	2018
Eur Spine J	N. AMERICA	Canada	2018
J Neurosurg Spine	N. AMERICA	U.S	2018
J Neurosurg Spine	N. AMERICA	U.S	2018
J Neurosurg Spine			2018
J Neurosurg Spine	N. AMERICA	U.S	2018
J Neurosurg Spine	N. AMERICA	Canada	2018
J Neurosurg Spine	N. AMERICA	U.S	2018
J Neurosurg Spine	ASIA	Iran	2018
J Neurosurg Spine	N. AMERICA	U.S	2018
J Neurosurg Spine			2018
J Neurosurg Spine	N. AMERICA	U.S	2018
J Neurosurg Spine	N. AMERICA	Canada	2018
J Neurosurg Spine	N. AMERICA	U.S	2018
J Neurosurg Spine	N. AMERICA	U.S	2018
J Neurosurg Spine	AFRICA	Egypt	2018
J Neurosurg Spine	EUROPE	Italy	2018
J Neurosurg Spine			2018
Eur Spine J	EUROPE	Belgium	2018
J Neurosurg Spine	ASIA	Japan	2018
J Neurosurg Spine	EUROPE	Italy	2018
J Neurosurg Spine			2018
J Neurosurg Spine	N. AMERICA	U.S	2018
J Neurosurg Spine	N. AMERICA	U.S	*segmental change
J Neurosurg Spine	ASIA	Taiwan	2018
J Neurosurg Spine			2018
J Neurosurg Spine	N. AMERICA	U.S	2018
J Neurosurg Spine	N. AMERICA	U.S	2018
J Neurosurg Spine	EUROPE	Sweden	*treatment outcome
J Neurosurg Spine	EUROPE	U.K	2018
J Neurosurg Spine			2018
J Neurosurg Spine	N. AMERICA	U.S	2018
J Neurosurg Spine			2018
J Neurosurg Spine	N. AMERICA	U.S	2018
J Neurosurg Spine			2018
J Neurosurg Spine	N. AMERICA	U.S	*sagittal alignment
Eur Spine J	EUROPE	France	2018
Eur Spine J	EUROPE	Germany	2018
Eur Spine J	EUROPE	Portugal	2018
Spine (Phila Pa 1976)	ASIA	China	2018
Spine (Phila Pa 1976)	EUROPE	Denmark	2018
Spine J	N. AMERICA	Canada	2018
Eur Spine J	ASIA	China	2018
Eur Spine J	EUROPE	Russia	2018
Eur Spine J	ASIA	Japan	2018
Eur Spine J	ASIA	India	2018
Eur Spine J	EUROPE	France	2018
Spine J	EUROPE	Netherlands	2018
Eur Spine J	ASIA	China	2018
Eur Spine J	ASIA	China	2018
Eur Spine J	EUROPE	Sweden	2018
Eur Spine J	EUROPE	Netherlands	2018
Spine J	ASIA	South Korea	2018
Spine J	ASIA	China	2018
Eur Spine J	N. AMERICA	U.S	2018
Eur Spine J	ASIA	Japan	2018
Spine J	N. AMERICA	U.S	2018
Eur Spine J	ASIA	Japan	2018
Spine J	ASIA	China	2018
Spine J	N. AMERICA	U.S	2018
Spine J	OCEANIA	Australia	2018
Spine J	ASIA	China	2018
Spine J	ASIA	India	2018
Eur Spine J	EUROPE	Greece	2018
Eur Spine J	ASIA	Saudi Arabia	2018
Eur Spine J	EUROPE	France	2018
Spine (Phila Pa 1976)	EUROPE	Germany	2018
Spine (Phila Pa 1976)	EUROPE	U.K	2018
Spine (Phila Pa 1976)	ASIA	Japan	2018
Spine J	N. AMERICA	U.S	2018
Eur Spine J	ASIA	China	2018
Spine J	N. AMERICA	U.S	2018
Spine J			2018
Eur Spine J	EUROPE	U.K	2018
Spine J	ASIA	China	2018
Spine J			2018
Spine J	N. AMERICA	U.S	2018
Spine (Phila Pa 1976)	ASIA	Hong Kong	2018
Eur Spine J	OCEANIA	Australia	2018
Spine (Phila Pa 1976)	OCEANIA	New Zealand	2018
Spine (Phila Pa 1976)	EUROPE	Denmark	2018
Spine (Phila Pa 1976)	ASIA	Japan	2018
Eur Spine J	S. AMERICA	Brazil	2018
Eur Spine J	N. AMERICA	U.S	2018
Eur Spine J	EUROPE	France	2018
Eur Spine J	ASIA	Japan	2018
Eur Spine J	EUROPE	U.K	2018
Eur Spine J	ASIA	Japan	2018
Eur Spine J	EUROPE	Netherlands	2018
Spine J	ASIA	India	2018
Eur Spine J	ASIA	India	2018
Spine J	ASIA	China	2018
Eur Spine J	EUROPE	Czech Republic	2018
Spine J	N. AMERICA	Canada	2018
Spine J	N. AMERICA	U.S	2018
Eur Spine J	EUROPE	Austria	2018
Eur Spine J	EUROPE	Germany	2018
Eur Spine J	ASIA	Taiwan	2018
Eur Spine J	ASIA	Thailand	2018
Eur Spine J	ASIA	Hong Kong	2018
Eur Spine J	EUROPE	Netherlands	2018
Spine (Phila Pa 1976)	EUROPE	Slovenia	2018
Spine (Phila Pa 1976)	ASIA	China	2018
Eur Spine J	EUROPE	U.K	2018
Eur Spine J	S. AMERICA	Brazil	2018
Eur Spine J	ASIA	India	2018
Eur Spine J	EUROPE	U.K	2018
Spine J	N. AMERICA	U.S	2018
Spine J	N. AMERICA	Canada	2018
Eur Spine J	EUROPE	Austria	2018
Eur Spine J	EUROPE	Russia	2018
Spine J	N. AMERICA	U.S	2018
Eur Spine J	ASIA	China	2018
Eur Spine J	EUROPE	Italy	2018
Eur Spine J	EUROPE	Sweden	2018
Eur Spine J	ASIA	Japan	2018
Eur Spine J	ASIA	Iran	2018
Spine J	N. AMERICA	Canada	2018
Spine J	EUROPE	Netherlands	2018
Spine J	N. AMERICA	U.S	2018
Eur Spine J	EUROPE	Germany	2018
Spine J	EUROPE	Netherlands	2018
Eur Spine J	EUROPE	Germany	2018
Spine (Phila Pa 1976)	OCEANIA	Australia	2018
Spine (Phila Pa 1976)	EUROPE	U.K	2018
Spine (Phila Pa 1976)	N. AMERICA	U.S	2018
Eur Spine J	EUROPE	Sweden	2018
Spine J	ASIA	Taiwan	2018
J Neurosurg Spine	N. AMERICA	U.S	2018
J Neurosurg Spine			2018
J Neurosurg Spine			2018
J Neurosurg Spine	ASIA	South Korea	posterior column osteotomy
J Neurosurg Spine			2018
Spine J	EUROPE	Netherlands	2018
Spine J	N. AMERICA	U.S	2018
Spine J	N. AMERICA	U.S	2018
Eur Spine J	EUROPE	Germany	2018
Eur Spine J	EUROPE	France	2018
Spine J	EUROPE	Belgium	2018
Spine J	N. AMERICA	U.S	2018
J Neurosurg Spine	ASIA	Japan	2018
J Neurosurg Spine			2018
Spine (Phila Pa 1976)			2018
Spine (Phila Pa 1976)	N. AMERICA	U.S	2018
Spine (Phila Pa 1976)	N. AMERICA	U.S	2018
Eur Spine J	ASIA	China	2018
Spine (Phila Pa 1976)	ASIA	Turkey	2018
Eur Spine J	ASIA	South Korea	2018
Spine J	N. AMERICA	U.S	2018
Eur Spine J	EUROPE	Netherlands	2018
Eur Spine J	EUROPE	Netherlands	2018
Eur Spine J	EUROPE	Italy	2018
Spine J	N. AMERICA	U.S	2018
Spine J	N. AMERICA	U.S	2018
Eur Spine J	EUROPE	Switzerland	2018
Eur Spine J	OCEANIA	Australia	2018
J Neurosurg Spine	N. AMERICA	U.S	2018
J Neurosurg Spine	ASIA	Iraq	2018
J Neurosurg Spine	N. AMERICA	U.S	2018
J Neurosurg Spine	N. AMERICA	U.S	2018
J Neurosurg Spine	N. AMERICA	U.S	spine surgery
Eur Spine J	ASIA	Japan	2018
Eur Spine J	ASIA	Japan	2018
Eur Spine J	EUROPE	France	2018
Spine J	N. AMERICA	U.S	2018
Eur Spine J	EUROPE	Croatia	2018
Eur Spine J	ASIA	China	2018
Eur Spine J	EUROPE	Germany	2018
Spine J	EUROPE	Germany	2018
Eur Spine J	ASIA	Japan	2018
Eur Spine J	EUROPE	Russia	2018
Eur Spine J	ASIA	China	2018
Eur Spine J	ASIA	Lebanon	2018
Spine J	N. AMERICA	U.S	2018
J Neurosurg Spine	N. AMERICA	U.S	2018
J Neurosurg Spine	ASIA	China	2018
J Neurosurg Spine			2018
J Neurosurg Spine			2018
J Neurosurg Spine	EUROPE	Germany	2018
Eur Spine J	ASIA	South Korea	2018
Spine (Phila Pa 1976)	S. AMERICA	Brazil	2018
Spine J	N. AMERICA	Canada	2018
Spine J	OCEANIA	New Zealand	2018
Eur Spine J	ASIA	South Korea	2018
Spine J	EUROPE	Sweden	2018
Spine J	EUROPE	Germany	2018
Spine J	ASIA	South Korea	2018
J Neurosurg Spine	N. AMERICA	Canada	range of motion
J Neurosurg Spine	N. AMERICA	U.S	2018
J Neurosurg Spine	ASIA	Japan	2018
Eur Spine J	EUROPE	Switzerland	2018
Eur Spine J	EUROPE	Sweden	2018
Eur Spine J	N. AMERICA	U.S	2018
Eur Spine J	N. AMERICA	U.S	2018
Eur Spine J	N. AMERICA	U.S	2018
Eur Spine J	N. AMERICA	U.S	2018
Eur Spine J	N. AMERICA	U.S	2018
Eur Spine J	N. AMERICA	Canada	2018
Eur Spine J	EUROPE	U.K	2018
Spine J	N. AMERICA	U.S	2018
Eur Spine J	EUROPE	Austria	2018
Eur Spine J	ASIA	Japan	2018
Eur Spine J	EUROPE	France	2018
Spine J	N. AMERICA	U.S	2018
Spine J	EUROPE	Spain	2018
Spine J	N. AMERICA	U.S	2018
Eur Spine J	N. AMERICA	U.S	2018
Eur Spine J	ASIA	China	2018
Eur Spine J	N. AMERICA	U.S	2018
Eur Spine J	ASIA	China	2018
Spine J	N. AMERICA	U.S	2018
Spine J	ASIA	South Korea	2018
Spine J	N. AMERICA	U.S	2018
Spine J	N. AMERICA	U.S	2018
Spine J	EUROPE	Sweden	2018
Spine J	N. AMERICA	U.S	2018
J Neurosurg Spine	N. AMERICA	U.S	spine surgery
J Neurosurg Spine	EUROPE	Germany	sagittal alignment
J Neurosurg Spine			2018
Eur Spine J	EUROPE	Germany	2018
Eur Spine J	EUROPE	Switzerland	2018
Eur Spine J	ASIA	Taiwan	2018
Eur Spine J	EUROPE	Netherlands	2018
Eur Spine J	N. AMERICA	U.S	2018
Spine J	N. AMERICA	U.S	2018
Spine J	ASIA	China	2018
Spine J	N. AMERICA	U.S	2018
Spine J	N. AMERICA	U.S	2018
J Neurosurg Spine	N. AMERICA	U.S	spine surgery
J Neurosurg Spine			2018
Spine (Phila Pa 1976)	ASIA	Singapore	2018
Spine (Phila Pa 1976)	ASIA	Japan	2018
Spine (Phila Pa 1976)	ASIA	Japan	2018
Eur Spine J	ASIA	South Korea	2018
Eur Spine J	ASIA	Israel	2018
Eur Spine J	N. AMERICA	U.S	2018
Eur Spine J	EUROPE	Austria	2018
Spine J	N. AMERICA	U.S	2018
Spine (Phila Pa 1976)	N. AMERICA	U.S	2018
Spine (Phila Pa 1976)	N. AMERICA	U.S	2018
Spine (Phila Pa 1976)	EUROPE	U.K	2018
Spine (Phila Pa 1976)	N. AMERICA	U.S	2018
J Neurosurg Spine	ASIA	Japan	vascular disorders
J Neurosurg Spine	N. AMERICA	U.S	surgery
J Neurosurg Spine	ASIA	Japan	2018
J Neurosurg Spine	ASIA	Japan	2018
Eur Spine J	EUROPE	Belgium	2018
Spine J	N. AMERICA	U.S	2018
Eur Spine J	EUROPE	Germany	2018
Spine J	N. AMERICA	U.S	2018
Spine J	ASIA	Japan	2018
Spine J	EUROPE	Germany	2018
Spine J	N. AMERICA	U.S	2018
Eur Spine J	N. AMERICA	U.S	2018
Spine J	ASIA	China	2018
Spine J	N. AMERICA	U.S	2018
J Neurosurg Spine	N. AMERICA	U.S	2018
J Neurosurg Spine	ASIA	Japan	2018
J Neurosurg Spine	ASIA	China	total brachial plexus palsy
J Neurosurg Spine			2018
J Neurosurg Spine			2018
Spine (Phila Pa 1976)	OCEANIA	Australia	2018
Spine (Phila Pa 1976)	S. AMERICA	Brazil	2018
Spine (Phila Pa 1976)	ASIA	Japan	2018
Spine (Phila Pa 1976)	ASIA	South Korea	2018
Spine (Phila Pa 1976)	EUROPE	Poland	2018
Eur Spine J	EUROPE	Austria	2018
Spine J	EUROPE	Netherlands	2018
Spine J	N. AMERICA	U.S	2018
Spine J	N. AMERICA	U.S	2018
Spine J	N. AMERICA	U.S	2018
Spine J	N. AMERICA	Canada	2018
Spine J	N. AMERICA	Canada	2018
Spine J	ASIA	China	2018
J Neurosurg Spine	ASIA	Japan	surgical technique
J Neurosurg Spine			2018
J Neurosurg Spine	N. AMERICA	U.S	2018
J Neurosurg Spine	ASIA	Lebanon	sagittal alignment
J Neurosurg Spine	N. AMERICA	U.S	2018
Eur Spine J	N. AMERICA	Canada	2018
Eur Spine J	EUROPE	U.K	2018
Spine (Phila Pa 1976)	ASIA	Japan	2018
Spine (Phila Pa 1976)	N. AMERICA	U.S	2018
Eur Spine J	ASIA	China	2018
Eur Spine J	ASIA	Japan	2018
Eur Spine J	EUROPE	Italy	2018
Eur Spine J	EUROPE	Switzerland	2018
Spine J	ASIA	South Korea	2018
Spine (Phila Pa 1976)	ASIA	Pakistan	2018
J Neurosurg Spine			2018
J Neurosurg Spine			2018
J Neurosurg Spine	ASIA	Saudi Arabia	2018
Spine J	EUROPE	Spain	2018
Spine J	N. AMERICA	Canada	2018
Spine J	N. AMERICA	U.S	2018
Eur Spine J	ASIA	China	2018
Spine J	ASIA	Turkey	2018
Spine J	N. AMERICA	U.S	2018
Spine J	N. AMERICA	U.S	2018
Eur Spine J	ASIA	China	2018
Eur Spine J	EUROPE	Germany	2018
Eur Spine J	EUROPE	Italy	2018
J Neurosurg Spine	EUROPE	Sweden	2018
J Neurosurg Spine			2018
J Neurosurg Spine	N. AMERICA	U.S	2018
J Neurosurg Spine	ASIA	Taiwan	2018
Eur Spine J	S. AMERICA	Chile	2018
Eur Spine J	EUROPE	Netherlands	2018
Eur Spine J	OCEANIA	Australia	2018
Eur Spine J	ASIA	Japan	2018
Spine J	ASIA	China	2018
Spine J	N. AMERICA	U.S	2018
Eur Spine J	EUROPE	Italy	2018
Spine (Phila Pa 1976)	N. AMERICA	Mexico	2018
Spine (Phila Pa 1976)	ASIA	Israel	2018
Spine J	EUROPE	Netherlands	2018
Spine (Phila Pa 1976)	ASIA	India	2018
J Neurosurg Spine	ASIA	China	2018
J Neurosurg Spine	EUROPE	Switzerland	2018
J Neurosurg Spine	N. AMERICA	U.S	2018
J Neurosurg Spine	EUROPE	Belgium	2018
J Neurosurg Spine	N. AMERICA	U.S	2018
J Neurosurg Spine	ASIA	Japan	2018
J Neurosurg Spine	N. AMERICA	U.S	thoracolumbar correction surgery
Spine (Phila Pa 1976)	N. AMERICA	U.S	2018
Eur Spine J	ASIA	China	2018
Eur Spine J	S. AMERICA	Brazil	2018
Spine J	ASIA	Israel	2018
Spine J	N. AMERICA	U.S	2018
Spine J	ASIA	Hong Kong	2018
Eur Spine J	ASIA	Singapore	2018
Eur Spine J	ASIA	Taiwan	2018
Eur Spine J	EUROPE	U.K	2018
Eur Spine J	ASIA	China	2018
Spine J	N. AMERICA	U.S	2018
Spine J	EUROPE	Netherlands	2018
Spine J	N. AMERICA	U.S	2018
Spine J	EUROPE	Spain	2018
Eur Spine J	EUROPE	France	2018
Eur Spine J	ASIA	China	2018
Eur Spine J	ASIA	China	2018
Spine J	N. AMERICA	Canada	2018
Spine J	N. AMERICA	U.S	2018
Spine J	EUROPE	Switzerland	2018
Spine J	ASIA	Japan	2018
Spine J	ASIA	South Korea	2018
Spine J	N. AMERICA	U.S	2018
Spine J	ASIA	Japan	2018
J Neurosurg Spine	EUROPE	Switzerland	sit to stand
J Neurosurg Spine	ASIA	China	2018
J Neurosurg Spine			2018
Eur Spine J	N. AMERICA	U.S	2018
Eur Spine J	EUROPE	Germany	2018
Spine (Phila Pa 1976)	N. AMERICA	U.S	2018
Spine (Phila Pa 1976)	ASIA	China	2018
Eur Spine J	OCEANIA	Australia	2018
Eur Spine J	EUROPE	Germany	2018
Eur Spine J	ASIA	China	2018
Eur Spine J	ASIA	Japan	2018
Eur Spine J	EUROPE	Germany	2018
Eur Spine J	EUROPE	Italy	2018
Eur Spine J	N. AMERICA	U.S	2018
Eur Spine J	N. AMERICA	U.S	2018
Eur Spine J	ASIA	China	2018
Spine (Phila Pa 1976)	N. AMERICA	U.S	2018
Spine (Phila Pa 1976)	N. AMERICA	U.S	2018
Eur Spine J	N. AMERICA	U.S	2018
Eur Spine J	OCEANIA	Australia	2018
J Neurosurg Spine	ASIA	Japan	2018
J Neurosurg Spine	N. AMERICA	U.S	2018
Eur Spine J	ASIA	Hong Kong	2018
Eur Spine J	EUROPE	Spain	2018
Eur Spine J	N. AMERICA	Canada	2018
Eur Spine J	N. AMERICA	U.S	2018
Eur Spine J	EUROPE	U.K	2018
Eur Spine J	ASIA	China	2018
Eur Spine J	EUROPE	Germany	2018
Eur Spine J	EUROPE	Italy	2018
Spine (Phila Pa 1976)	ASIA	Japan	2018
Spine (Phila Pa 1976)	ASIA	Japan	2018
Spine (Phila Pa 1976)	N. AMERICA	U.S	2018
Eur Spine J	ASIA	China	2018
Spine J	N. AMERICA	U.S	2018
Spine J	EUROPE	Ireland	2018
J Neurosurg Spine	N. AMERICA	U.S	2018
Eur Spine J	ASIA	China	2018
Eur Spine J	ASIA	China	2018
Spine J	ASIA	South Korea	2018
Spine J	N. AMERICA	U.S	2018
Spine J	OCEANIA	Australia	2018
J Neurosurg Spine	N. AMERICA	Canada	2018
J Neurosurg Spine	ASIA	Japan	re-irradiation
J Neurosurg Spine	N. AMERICA	U.S	2018
J Neurosurg Spine	N. AMERICA	U.S	2018
J Neurosurg Spine	N. AMERICA	U.S	2018
J Neurosurg Spine	N. AMERICA	U.S	2018
J Neurosurg Spine	N. AMERICA	U.S	2018
Spine (Phila Pa 1976)	ASIA	China	2018
Spine (Phila Pa 1976)	ASIA	Japan	2018
Spine (Phila Pa 1976)	OCEANIA	Australia	2018
Spine (Phila Pa 1976)	ASIA	Japan	2018
Spine (Phila Pa 1976)	S. AMERICA	Brazil	2018
Spine (Phila Pa 1976)			2018
Spine (Phila Pa 1976)	N. AMERICA	Canada	2018
Spine J	ASIA	India	2018
Spine (Phila Pa 1976)	N. AMERICA	Canada	2018
Spine (Phila Pa 1976)	ASIA	Iran	2018
Spine (Phila Pa 1976)	N. AMERICA	U.S	2018
Spine J	ASIA	China	2018
Spine J	EUROPE	U.K	2018
Spine J	EUROPE	Germany	2018
Spine J	N. AMERICA	U.S	2018
Spine J	EUROPE	Germany	2018
J Neurosurg Spine			2018
Spine (Phila Pa 1976)			2018
Spine (Phila Pa 1976)	N. AMERICA	U.S	2018
Spine (Phila Pa 1976)	S. AMERICA	Brazil	2018
Spine (Phila Pa 1976)	ASIA	Lebanon	2018
Eur Spine J	EUROPE	Italy	2018
Eur Spine J	EUROPE	Finland	2018
Eur Spine J	EUROPE	Italy	2018
Spine J	N. AMERICA	U.S	2018
Spine J	N. AMERICA	U.S	2018
Spine J	N. AMERICA	U.S	2018
Spine (Phila Pa 1976)	ASIA	India	2018
Spine J	N. AMERICA	U.S	2018
Spine J	N. AMERICA	Canada	2018
Spine J	N. AMERICA	U.S	2018
Eur Spine J	ASIA	Singapore	2018
J Neurosurg Spine	N. AMERICA	U.S	2018
J Neurosurg Spine			2018
J Neurosurg Spine	ASIA	Taiwan	spondylolisthesis
J Neurosurg Spine	EUROPE	Russia	spondylolisthesis
J Neurosurg Spine			2018
J Neurosurg Spine	EUROPE	Germany	2018
J Neurosurg Spine			2018
J Neurosurg Spine			2018
Eur Spine J			2018
Spine (Phila Pa 1976)	EUROPE	U.K	2018
Spine (Phila Pa 1976)	ASIA	South Korea	2018
Eur Spine J	EUROPE	Italy	2018
Spine (Phila Pa 1976)			2018
Spine (Phila Pa 1976)	AFRICA	Egypt	2018
Spine (Phila Pa 1976)	ASIA	Japan	2018
Eur Spine J	OCEANIA	Australia	2018
Spine J	N. AMERICA	U.S	2018
Eur Spine J	N. AMERICA	Canada	2018
Eur Spine J	ASIA	China	2018
Eur Spine J	ASIA	Turkey	2018
Spine J	N. AMERICA	U.S	2018
Spine J	OCEANIA	Australia	2018
Spine J	EUROPE	France	2018
Spine J	N. AMERICA	U.S	2018
Spine J	ASIA	China	2018
Spine J	EUROPE	Belgium	2018
Spine J	N. AMERICA	U.S	2018
J Neurosurg Spine	N. AMERICA	U.S	2018
J Neurosurg Spine	N. AMERICA	U.S	2018
J Neurosurg Spine			2018
J Neurosurg Spine			2018
J Neurosurg Spine	N. AMERICA	U.S	2018
J Neurosurg Spine	N. AMERICA	U.S	2018
J Neurosurg Spine	OCEANIA	New Zealand	*stress shielding
Eur Spine J	N. AMERICA	U.S	2018
Spine (Phila Pa 1976)	ASIA	China	2018
Spine (Phila Pa 1976)	OCEANIA	Australia	2018
Spine (Phila Pa 1976)	N. AMERICA	U.S	2018
Spine (Phila Pa 1976)	N. AMERICA	U.S	2018
Spine (Phila Pa 1976)	ASIA	Japan	2018
Spine (Phila Pa 1976)	ASIA	China	2018
Spine (Phila Pa 1976)	ASIA	South Korea	2018
Spine (Phila Pa 1976)	ASIA	Japan	2018
Spine (Phila Pa 1976)	ASIA	China	2018
Spine (Phila Pa 1976)	EUROPE	Norway	2018
Spine J	N. AMERICA	Canada	2018
Spine J	ASIA	China	2018
Spine J	N. AMERICA	U.S	2018
Spine J	OCEANIA	Australia	2018
Spine J	N. AMERICA	U.S	2018
Spine J	N. AMERICA	U.S	2018
Spine J	EUROPE	Norway	2018
Spine J	ASIA	Japan	2018
Spine J	N. AMERICA	U.S	2018
Eur Spine J	EUROPE	Switzerland	2018
Eur Spine J	ASIA	South Korea	2018
Eur Spine J	EUROPE	Greece	2018
J Neurosurg Spine			2018
Spine J	EUROPE	U.K	2018
Eur Spine J	EUROPE	France	2018
J Neurosurg Spine	ASIA	China	2018
J Neurosurg Spine			*surgical technique
J Neurosurg Spine	ASIA	Japan	*surgical technique
Eur Spine J	EUROPE	Italy	2018
Spine (Phila Pa 1976)			2018
Spine (Phila Pa 1976)	N. AMERICA	U.S	2018
Spine (Phila Pa 1976)	N. AMERICA	U.S	2018
Spine (Phila Pa 1976)	ASIA	China	2018
Eur Spine J	EUROPE	Italy	2018
Spine J	EUROPE	Switzerland	2018
Spine J	ASIA	Iran	2018
Spine J	ASIA	Taiwan	2018
Eur Spine J	EUROPE	Italy	2018
Spine J	EUROPE	Netherlands	2018
Spine (Phila Pa 1976)			2018
Spine (Phila Pa 1976)	N. AMERICA	U.S	2018
J Neurosurg Spine	ASIA	China	*vascular deformity
J Neurosurg Spine			2018
J Neurosurg Spine	ASIA	China	2018
Eur Spine J	EUROPE	France	2018
Spine J	N. AMERICA	U.S	2018
Spine J	N. AMERICA	U.S	2018
Spine J	N. AMERICA	U.S	2018
Spine J	N. AMERICA	Canada	2018
Spine J	EUROPE	Netherlands	2018
Spine J	N. AMERICA	Canada	2018
Eur Spine J	EUROPE	Italy	2018
Spine (Phila Pa 1976)	ASIA	China	2018
Eur Spine J	EUROPE	Sweden	2018
Eur Spine J	N. AMERICA	U.S	2018
Spine J	ASIA	Malaysia	2018
Eur Spine J	EUROPE	Germany	2018
Spine J	OCEANIA	Australia	2018
Spine J	EUROPE	Netherlands	2018
Spine J	EUROPE	Austria	2018
Spine J	EUROPE	Netherlands	2018
Spine J	ASIA	India	2018
Eur Spine J	EUROPE	Spain	2018
Eur Spine J	ASIA	China	2018
J Neurosurg Spine			2018
J Neurosurg Spine	N. AMERICA	Canada	2018
J Neurosurg Spine	N. AMERICA	U.S	2018
J Neurosurg Spine	N. AMERICA	U.S	2018
Eur Spine J	EUROPE	France	2018
Eur Spine J	ASIA	Japan	2018
Eur Spine J	ASIA	Singapore	2018
Spine J	EUROPE	Switzerland	2018
Spine J	N. AMERICA	U.S	2018
Spine J	N. AMERICA	U.S	2018
Spine J	N. AMERICA	U.S	2018
Spine J	ASIA	China	2018
Spine J	N. AMERICA	U.S	2018
Spine J	S. AMERICA	Paraguay	2018
Spine J	N. AMERICA	U.S	2018
Spine J	ASIA	Japan	2018
J Neurosurg Spine	N. AMERICA	U.S	2018
J Neurosurg Spine			2018
J Neurosurg Spine	N. AMERICA	U.S	2018
J Neurosurg Spine			2018
J Neurosurg Spine			2018
J Neurosurg Spine	N. AMERICA	U.S	*spinal surgery
J Neurosurg Spine	N. AMERICA	U.S	2018
J Neurosurg Spine			2018
J Neurosurg Spine	ASIA	Iran	*spinal cord injury
Eur Spine J	ASIA	China	2018
Spine (Phila Pa 1976)	OCEANIA	New Zealand	2018
Eur Spine J	EUROPE	U.K	2018
Eur Spine J	EUROPE	France	2018
Spine (Phila Pa 1976)	EUROPE	U.K	2018
Spine (Phila Pa 1976)	ASIA	Japan	2018
Spine (Phila Pa 1976)	N. AMERICA	U.S	2018
Spine (Phila Pa 1976)	ASIA	China	2018
Spine (Phila Pa 1976)	S. AMERICA	Brazil	2018
Spine (Phila Pa 1976)			2018
Eur Spine J	ASIA	Japan	2018
Spine J	S. AMERICA	Brazil	2018
Spine J	EUROPE	Italy	2018
Spine J	N. AMERICA	U.S	2018
Spine J	ASIA	China	2018
Spine J	N. AMERICA	U.S	2018
Spine J	N. AMERICA	U.S	2018
Spine J	N. AMERICA	U.S	2018
Spine J	N. AMERICA	U.S	2018
Spine J	ASIA	South Korea	2018
Spine J	N. AMERICA	U.S	2018
Eur Spine J	EUROPE	Italy	2018
Spine J	ASIA	South Korea	2018
J Neurosurg Spine			2018
J Neurosurg Spine			2018
J Neurosurg Spine			2018
J Neurosurg Spine	ASIA	China	*risk factors
J Neurosurg Spine	N. AMERICA	U.S	2018
J Neurosurg Spine	ASIA	Japan	2018
Eur Spine J	EUROPE	Italy	2018
Eur Spine J	EUROPE	Italy	2018
Eur Spine J	EUROPE	U.K	2018
Eur Spine J	ASIA	China	2018
Spine (Phila Pa 1976)	N. AMERICA	U.S	2018
Spine (Phila Pa 1976)			2018
Spine (Phila Pa 1976)	EUROPE	Denmark	2018
Eur Spine J	ASIA	Turkey	2018
Eur Spine J	S. AMERICA	Brazil	2018
Eur Spine J	EUROPE	Italy	2018
Eur Spine J	N. AMERICA	U.S	2018
Spine (Phila Pa 1976)	N. AMERICA	Canada	2018
Eur Spine J	EUROPE	Germany	2018
Eur Spine J	EUROPE	Italy	2018
Eur Spine J	EUROPE	Italy	2018
Eur Spine J	EUROPE	U.K	2018
Spine (Phila Pa 1976)	ASIA	Japan	2018
Spine (Phila Pa 1976)	ASIA	Turkey	2018
Spine (Phila Pa 1976)	EUROPE	Finland	2018
Spine (Phila Pa 1976)	ASIA	Japan	2018
Spine (Phila Pa 1976)	ASIA	China	2018
Spine (Phila Pa 1976)	AFRICA	Egypt	2018
Eur Spine J	EUROPE	Italy	2018
Eur Spine J	EUROPE	Italy	2018
Eur Spine J	ASIA	Japan	2018
Eur Spine J	ASIA	China	2018
Eur Spine J	EUROPE	Italy	2018
Spine (Phila Pa 1976)	ASIA	China	2018
Spine (Phila Pa 1976)			2018
Spine (Phila Pa 1976)	ASIA	China	2018
Eur Spine J	EUROPE	Austria	2018
Eur Spine J	EUROPE	Italy	2018
Spine J	N. AMERICA	U.S	2018
Spine (Phila Pa 1976)	N. AMERICA	U.S	2018
Spine (Phila Pa 1976)	EUROPE	Germany	2018
Spine (Phila Pa 1976)	OCEANIA	Australia	2018
Spine (Phila Pa 1976)	N. AMERICA	Canada	2018
Spine (Phila Pa 1976)	EUROPE	Spain	2018
Spine (Phila Pa 1976)	N. AMERICA	U.S	2018
Spine (Phila Pa 1976)	N. AMERICA	U.S	2018
Spine (Phila Pa 1976)	EUROPE	U.K	2018
Spine (Phila Pa 1976)	ASIA	Turkey	2018
Spine (Phila Pa 1976)	ASIA	China	2018
J Neurosurg Spine	ASIA	Israel	2018
J Neurosurg Spine			2018
J Neurosurg Spine			2018
Eur Spine J	ASIA	Singapore	2018
Spine J	N. AMERICA	U.S	2018
Spine J	EUROPE	Denmark	2018
Spine J	N. AMERICA	U.S	2018
Spine J	N. AMERICA	U.S	2018
Spine J	N. AMERICA	U.S	2018
Spine J	EUROPE	Sweden	2018
Spine J	N. AMERICA	U.S	2018
Spine (Phila Pa 1976)	ASIA	China	2018
Spine (Phila Pa 1976)	ASIA	South Korea	2018
Spine (Phila Pa 1976)	ASIA	Hong Kong	2018
Spine (Phila Pa 1976)	ASIA	China	2018
Spine (Phila Pa 1976)	ASIA	Japan	2018
Spine (Phila Pa 1976)			2018
Spine (Phila Pa 1976)	ASIA	China	2018
Spine (Phila Pa 1976)			2018
Spine (Phila Pa 1976)	ASIA	China	2018
Spine (Phila Pa 1976)	OCEANIA	New Zealand	2018
Spine (Phila Pa 1976)			2018
Spine (Phila Pa 1976)	N. AMERICA	U.S	2018
Spine (Phila Pa 1976)	EUROPE	U.K	2018
Eur Spine J	EUROPE	U.K	2018
Spine J	N. AMERICA	U.S	2018
Spine J	N. AMERICA	U.S	2018
Eur Spine J	OCEANIA	Australia	2018
Spine J	N. AMERICA	U.S	2018
Spine (Phila Pa 1976)	ASIA	Thailand	2018
J Neurosurg Spine	ASIA	Japan	*rod fracture
J Neurosurg Spine			2018
J Neurosurg Spine	N. AMERICA	U.S	*preoperative activity
Eur Spine J	EUROPE	Belgium	2018
Spine (Phila Pa 1976)	ASIA	China	2018
Spine (Phila Pa 1976)	N. AMERICA	U.S	2018
Eur Spine J	ASIA	China	2018
Eur Spine J	EUROPE	Netherlands	2018
Eur Spine J	ASIA	Hong Kong	2018
Eur Spine J	N. AMERICA	U.S	2018
Eur Spine J	N. AMERICA	U.S	2018
Eur Spine J	OCEANIA	New Zealand	2018
Eur Spine J	N. AMERICA	U.S	2018
Eur Spine J	EUROPE	France	2018
Eur Spine J	ASIA	Japan	2018
J Neurosurg Spine	N. AMERICA	U.S	2018
J Neurosurg Spine	AFRICA	Kenya	2018
J Neurosurg Spine			*porcine model
Spine (Phila Pa 1976)			2018
Spine (Phila Pa 1976)			2018
Spine (Phila Pa 1976)	N. AMERICA	U.S	2018
Eur Spine J	ASIA	China	2018
Eur Spine J			2018
Eur Spine J	EUROPE	Belgium	2018
Eur Spine J	ASIA	Japan	2018
Spine (Phila Pa 1976)	N. AMERICA	U.S	2018
Spine (Phila Pa 1976)	OCEANIA	New Zealand	2018
Spine J	ASIA	South Korea	2018
Spine J	N. AMERICA	U.S	2018
Eur Spine J	EUROPE	Netherlands	2018
Eur Spine J	EUROPE	Belgium	2018
Eur Spine J	EUROPE	Germany	2018
Eur Spine J	ASIA	Japan	2018
Spine (Phila Pa 1976)	N. AMERICA	U.S	2018
Spine (Phila Pa 1976)	N. AMERICA	U.S	2018
J Neurosurg Spine	N. AMERICA	U.S	2018
J Neurosurg Spine	N. AMERICA	U.S	*reimbursement
version 2			*painless paresis
revised	EUROPE	Netherlands	*sagittal radiographic parameters
J Neurosurg Spine	N. AMERICA	U.S	2018
Eur Spine J	S. AMERICA	Argentina	2018
Eur Spine J	ASIA	Japan	2018
Spine J	ASIA	China	2018
Spine J	N. AMERICA	U.S	2018
Spine J	ASIA	Japan	2018
Eur Spine J	N. AMERICA	U.S	2018
Eur Spine J	N. AMERICA	U.S	2018
Spine (Phila Pa 1976)	N. AMERICA	U.S	2018
Spine (Phila Pa 1976)	N. AMERICA	U.S	2018
Spine (Phila Pa 1976)	ASIA	Malaysia	2018
Spine (Phila Pa 1976)	N. AMERICA	U.S	2018
Spine (Phila Pa 1976)	N. AMERICA	U.S	2018
Spine (Phila Pa 1976)			2018
Eur Spine J	ASIA	Japan	2018
Spine J	N. AMERICA	U.S	2018
Spine J	N. AMERICA	U.S	2018
Spine (Phila Pa 1976)			2018
Spine (Phila Pa 1976)	N. AMERICA	U.S	2018
Spine (Phila Pa 1976)			2018
Spine (Phila Pa 1976)	ASIA	China	2018
Spine (Phila Pa 1976)	EUROPE	Italy	2018
J Neurosurg Spine	N. AMERICA	U.S	*wound dehiscence
Eur Spine J	N. AMERICA	U.S	2018
Spine J	ASIA	China	2018
Eur Spine J	OCEANIA	New Zealand	2018
Eur Spine J	ASIA	India	2018
Spine (Phila Pa 1976)	N. AMERICA	U.S	2018
Spine (Phila Pa 1976)	AFRICA	Egypt	2018
Spine (Phila Pa 1976)	EUROPE	Germany	2018
Spine (Phila Pa 1976)	N. AMERICA	U.S	2018
Spine (Phila Pa 1976)	ASIA	China	2018
Spine (Phila Pa 1976)	N. AMERICA	U.S	2018
Spine (Phila Pa 1976)	EUROPE	Finland	2018
Spine (Phila Pa 1976)	N. AMERICA	U.S	2018
Spine (Phila Pa 1976)	EUROPE	France	2018
Spine (Phila Pa 1976)	ASIA	China	2018
Spine (Phila Pa 1976)	EUROPE	Netherlands	2018
Spine (Phila Pa 1976)	ASIA	Japan	2018
Spine (Phila Pa 1976)	N. AMERICA	U.S	2018
Spine J	ASIA	Turkey	2018
Spine J	ASIA	South Korea	2018
Spine J	N. AMERICA	U.S	2018
Eur Spine J	ASIA	Saudi Arabia	2018
Eur Spine J	N. AMERICA	Canada	2018
Eur Spine J	EUROPE	Sweden	2018
J Neurosurg Spine			2018
J Neurosurg Spine	EUROPE	Switzerland	2018
Spine (Phila Pa 1976)	N. AMERICA	U.S	2018
Spine (Phila Pa 1976)	EUROPE	Switzerland	2018
Spine (Phila Pa 1976)	ASIA	Japan	2018
Eur Spine J	EUROPE	Denmark	2018
Eur Spine J	ASIA	China	2018
J Neurosurg Spine			2018
Spine J	ASIA	China	2018
Spine J	N. AMERICA	U.S	2018
Spine J	ASIA	Thailand	2018
Spine J	ASIA	South Korea	2018
Spine J	N. AMERICA	U.S	2018
Eur Spine J			2018
Spine J	N. AMERICA	U.S	2018
J Neurosurg Spine			2018
J Neurosurg Spine	N. AMERICA	U.S	2018
J Neurosurg Spine	N. AMERICA	U.S	2018
J Neurosurg Spine	ASIA	Japan	2018
Eur Spine J	EUROPE	Italy	2018
Eur Spine J	EUROPE	Austria	2018
Eur Spine J	ASIA	Japan	2018
Spine J	ASIA	South Korea	2018
Spine J	OCEANIA	Australia	2018
Spine J	N. AMERICA	U.S	2018
Spine J	ASIA	Japan	2018
Spine J	N. AMERICA	U.S	2018
Spine (Phila Pa 1976)	N. AMERICA	U.S	2018
Eur Spine J	ASIA	China	2018
Eur Spine J	ASIA	Hong Kong	2018
Eur Spine J	N. AMERICA	U.S	2018
Spine (Phila Pa 1976)	N. AMERICA	U.S	2018
Spine (Phila Pa 1976)			2018
Spine J	N. AMERICA	U.S	2018
Spine J	N. AMERICA	U.S	2018
Spine (Phila Pa 1976)	ASIA	Japan	2018
Spine (Phila Pa 1976)	ASIA	Japan	2018
Spine (Phila Pa 1976)	ASIA	Japan	2018
Spine (Phila Pa 1976)	N. AMERICA	U.S	2018
Spine (Phila Pa 1976)	N. AMERICA	U.S	2018
Spine (Phila Pa 1976)	ASIA	China	2018
Eur Spine J	N. AMERICA	U.S	2018
Eur Spine J	EUROPE	U.K	2018
Eur Spine J	ASIA	China	2018
Spine J	ASIA	China	2018
Spine J	N. AMERICA	U.S	2018
J Neurosurg Spine	ASIA	South Korea	2018
J Neurosurg Spine	N. AMERICA	U.S	2018
Eur Spine J	ASIA	Singapore	2018
Eur Spine J	N. AMERICA	U.S	2018
Eur Spine J	EUROPE	Hungary	2018
Eur Spine J	EUROPE	U.K	2018
Spine (Phila Pa 1976)	ASIA	Japan	2018
Spine (Phila Pa 1976)	EUROPE	U.K	2018
Spine (Phila Pa 1976)	ASIA	China	2018
Eur Spine J			2018
Spine (Phila Pa 1976)	ASIA	China	2018
Spine (Phila Pa 1976)	N. AMERICA	U.S	2018
Spine (Phila Pa 1976)			2018
Spine (Phila Pa 1976)	N. AMERICA	U.S	2018
Spine (Phila Pa 1976)	ASIA	China	2018
Spine (Phila Pa 1976)	ASIA	Japan	2018
Spine (Phila Pa 1976)	N. AMERICA	U.S	2018
Spine (Phila Pa 1976)	ASIA	South Korea	2018
Spine (Phila Pa 1976)	AFRICA	Egypt	2018
Spine (Phila Pa 1976)	ASIA	South Korea	2018
Spine (Phila Pa 1976)	N. AMERICA	Canada	2018
Spine (Phila Pa 1976)	N. AMERICA	U.S	2018
Spine (Phila Pa 1976)			2018
Spine (Phila Pa 1976)	ASIA	China	2018
Spine (Phila Pa 1976)	EUROPE	France	2018
Eur Spine J	EUROPE	Switzerland	2018
Eur Spine J	N. AMERICA	U.S	2018
Eur Spine J	OCEANIA	Australia	2018
Eur Spine J	EUROPE	U.K	2018
Eur Spine J	N. AMERICA	U.S	2018
Eur Spine J	EUROPE	Germany	2018
Eur Spine J	ASIA	Turkey	2018
Eur Spine J	EUROPE	Greece	2018
Spine J	N. AMERICA	U.S	2018
Spine J	N. AMERICA	U.S	2018
Spine J	EUROPE	Netherlands	2018
Spine J	N. AMERICA	U.S	2018
Spine J			2018
Spine J	EUROPE	Switzerland	2018
Spine J	ASIA	India	2018
Spine J	N. AMERICA	U.S	2018
Spine J	N. AMERICA	U.S	2018
Spine J	N. AMERICA	Canada	2018
J Neurosurg Spine			2018
J Neurosurg Spine	ASIA	China	2018
J Neurosurg Spine			2018
J Neurosurg Spine	ASIA	China	2018
J Neurosurg Spine	ASIA	Japan	2018
Eur Spine J	EUROPE	Hungary	2018
Spine J	N. AMERICA	U.S	2018
Spine J	EUROPE	Spain	2018
Eur Spine J	ASIA	South Korea	2018
Eur Spine J	N. AMERICA	Canada	2018
Eur Spine J	ASIA	Japan	2018
Eur Spine J	ASIA	China	2018
Eur Spine J	N. AMERICA	U.S	2018
Eur Spine J	EUROPE	U.K	2018
Eur Spine J	OCEANIA	Australia	2018
Spine (Phila Pa 1976)	N. AMERICA	U.S	2018
Spine (Phila Pa 1976)	EUROPE	Germany	2018
Eur Spine J	ASIA	Japan	2018
Eur Spine J	ASIA	India	2018
Spine (Phila Pa 1976)	ASIA	China	2018
Spine (Phila Pa 1976)	ASIA	China	2018
Spine (Phila Pa 1976)			2018
Spine (Phila Pa 1976)	EUROPE	U.K	2018
Spine (Phila Pa 1976)			2018
Spine (Phila Pa 1976)			2018
Eur Spine J	EUROPE	Sweden	2018
Eur Spine J	N. AMERICA	U.S	2018
Eur Spine J	S. AMERICA	Brazil	2018
J Neurosurg Spine			*surgical technique
J Neurosurg Spine	ASIA	Japan	*lumbar disc herniation
J Neurosurg Spine	N. AMERICA	U.S	2018
J Neurosurg Spine	EUROPE	Italy	2018
J Neurosurg Spine			2018
J Neurosurg Spine	N. AMERICA	U.S	2018
J Neurosurg Spine			*stenosis
Eur Spine J	N. AMERICA	U.S	2018
Eur Spine J	ASIA	Japan	2018
Eur Spine J	N. AMERICA	U.S	2018
Eur Spine J	N. AMERICA	U.S	2018
Spine (Phila Pa 1976)			2018
Spine (Phila Pa 1976)	EUROPE	France	2018
Spine (Phila Pa 1976)	ASIA	China	2018
Spine (Phila Pa 1976)	EUROPE	Greece	2018
Spine (Phila Pa 1976)	ASIA	China	2018
Spine (Phila Pa 1976)			2018
Spine (Phila Pa 1976)			2018
Spine (Phila Pa 1976)	N. AMERICA	U.S	2018
Spine (Phila Pa 1976)	N. AMERICA	Canada	2018
Eur Spine J	N. AMERICA	U.S	2018
Eur Spine J	EUROPE	Germany	2018
Eur Spine J	ASIA	Japan	2018
Spine J	OCEANIA	Australia	2018
Spine J	N. AMERICA	U.S	2018
Spine J	N. AMERICA	U.S	2018
Spine J	ASIA	China	2018
Spine J	N. AMERICA	U.S	2018
Spine J	EUROPE	France	2018
Eur Spine J	ASIA	China	2018
Eur Spine J	EUROPE	Netherlands	2018
Eur Spine J	EUROPE	Italy	2018
Eur Spine J	N. AMERICA	U.S	2018
Eur Spine J	EUROPE	France	2018
Eur Spine J	N. AMERICA	U.S	2018
J Neurosurg Spine	N. AMERICA	U.S	2018
J Neurosurg Spine			2018
J Neurosurg Spine			2018
J Neurosurg Spine	N. AMERICA	U.S	2018
Eur Spine J	EUROPE	Greece	2018
Spine J	N. AMERICA	U.S	2018
Eur Spine J	EUROPE	U.K	2018
Eur Spine J	N. AMERICA	U.S	2018
Eur Spine J	ASIA	Saudi Arabia	2018
Eur Spine J	EUROPE	Italy	2018
Eur Spine J	ASIA	China	2018
Eur Spine J	ASIA	China	2018
Eur Spine J	EUROPE	Portugal	2018
Eur Spine J	EUROPE	Switzerland	2018
Spine J	OCEANIA	Australia	2018
J Neurosurg Spine	N. AMERICA	U.S	*vertebral artery
J Neurosurg Spine			2018
J Neurosurg Spine			2018
J Neurosurg Spine			2018
J Neurosurg Spine	EUROPE	Germany	*trauma
J Neurosurg Spine			2018
J Neurosurg Spine	N. AMERICA	U.S	2018
J Neurosurg Spine	OCEANIA	Australia	2018
J Neurosurg Spine	N. AMERICA	U.S	2018
Eur Spine J	EUROPE	Italy	2018
Spine J	N. AMERICA	U.S	2018
Eur Spine J	EUROPE	France	2018
Spine J	N. AMERICA	U.S	2018
Spine J	N. AMERICA	U.S	2018
Spine J	EUROPE	France	2018
Spine J	EUROPE	Belgium	2018
Eur Spine J	OCEANIA	New Zealand	2018
Eur Spine J	EUROPE	U.K	2018
Eur Spine J	ASIA	South Korea	2018
Spine J	N. AMERICA	Canada	2018
Spine J	N. AMERICA	Canada	2018
Spine J	N. AMERICA	U.S	2018
Spine J	N. AMERICA	Canada	2018
Spine J	ASIA	China	2018
Spine J	N. AMERICA	Canada	2018
Spine J	ASIA	Japan	2018
Spine J	N. AMERICA	Canada	2018
Eur Spine J	ASIA	China	2018
Eur Spine J	EUROPE	France	2018
Eur Spine J	EUROPE	Germany	2018
J Neurosurg Spine	N. AMERICA	Canada	*rehabilitation
J Neurosurg Spine	N. AMERICA	U.S	2018
J Neurosurg Spine	N. AMERICA	U.S	2018
Eur Spine J	N. AMERICA	U.S	2018
Eur Spine J	EUROPE	Germany	2018
Eur Spine J	EUROPE	France	2018
Eur Spine J	ASIA	China	2018
Eur Spine J	ASIA	China	2018
Eur Spine J	ASIA	India	2018
Eur Spine J	ASIA	China	2018
Eur Spine J	EUROPE	Italy	2018
Eur Spine J	EUROPE	France	2018
Eur Spine J	ASIA	Singapore	2018
Eur Spine J	EUROPE	Italy	2018
J Neurosurg Spine			2018
J Neurosurg Spine	EUROPE	Netherlands	2018
Eur Spine J	ASIA	Taiwan	2018
Eur Spine J	N. AMERICA	Canada	2018
Eur Spine J	EUROPE	France	2018
Eur Spine J	ASIA	Saudi Arabia	2018
Eur Spine J	ASIA	Turkey	2018
Eur Spine J	ASIA	India	2018
Eur Spine J	N. AMERICA	U.S	2018
Spine (Phila Pa 1976)	N. AMERICA	U.S	2018
Spine (Phila Pa 1976)			2018
Eur Spine J	ASIA	China	2018
Spine (Phila Pa 1976)			2018
Eur Spine J	S. AMERICA	Brazil	2018
Eur Spine J	EUROPE	Germany	2018
Spine J	ASIA	South Korea	2018
Spine (Phila Pa 1976)	ASIA	Iran	2018
J Neurosurg Spine	N. AMERICA	U.S	2018
J Neurosurg Spine			*percutaneous endoscopic transforaminal discectomy
J Neurosurg Spine	N. AMERICA	U.S	2018
J Neurosurg Spine			*randomized controlled trial
J Neurosurg Spine	N. AMERICA	U.S	2018
J Neurosurg Spine	N. AMERICA	U.S	*total disc replacement
J Neurosurg Spine			2018
Spine (Phila Pa 1976)	ASIA	China	2018
Spine (Phila Pa 1976)	EUROPE	Switzerland	2018
Spine (Phila Pa 1976)	ASIA	Japan	2018
Spine (Phila Pa 1976)	ASIA	Turkey	2018
Spine (Phila Pa 1976)	ASIA	Turkey	2018
Spine J	ASIA	South Korea	2018
Eur Spine J	EUROPE	Germany	2018
Eur Spine J	EUROPE	Italy	2018
Spine J	ASIA	Israel	2018
Eur Spine J	ASIA	China	2018
Eur Spine J	ASIA	China	2018
Eur Spine J	N. AMERICA	Canada	2018
Spine (Phila Pa 1976)	ASIA	South Korea	2018
Spine (Phila Pa 1976)	N. AMERICA	U.S	2018
Eur Spine J	N. AMERICA	U.S	2018
Spine (Phila Pa 1976)			2017
Spine (Phila Pa 1976)			2018
Spine (Phila Pa 1976)	ASIA	Turkey	2018
Spine (Phila Pa 1976)			2018
Spine (Phila Pa 1976)			2018
Spine (Phila Pa 1976)	EUROPE	Poland	2017
Spine (Phila Pa 1976)	EUROPE	Netherlands	2018
Eur Spine J	ASIA	India	2018
Eur Spine J	ASIA	China	2018
Eur Spine J	N. AMERICA	U.S	2018
J Neurosurg Spine	N. AMERICA	U.S	*deltahb = change in hemoglobin
J Neurosurg Spine			2018
J Neurosurg Spine	N. AMERICA	U.S	2018
J Neurosurg Spine	ASIA	South Korea	2018
J Neurosurg Spine			2018
Eur Spine J	ASIA	Japan	2018
Spine J	ASIA	Singapore	2018
Spine J	ASIA	China	2018
Eur Spine J	ASIA	India	2018
Spine (Phila Pa 1976)	N. AMERICA	U.S	2018
Spine (Phila Pa 1976)	ASIA	Japan	2018
Eur Spine J	EUROPE	Italy	2018
Spine J	N. AMERICA	U.S	2018
Spine J	EUROPE	Germany	2018
Spine J	N. AMERICA	Canada	2018
Spine J	ASIA	China	2018
Spine J	N. AMERICA	U.S	2018
Spine J	EUROPE	Sweden	2018
Spine (Phila Pa 1976)	N. AMERICA	U.S	2018
Eur Spine J	EUROPE	Switzerland	2018
Eur Spine J	N. AMERICA	U.S	2018
Eur Spine J	EUROPE	Switzerland	2018
Spine J	EUROPE	Sweden	2018
Spine J	ASIA	China	2018
Spine J	N. AMERICA	U.S	2018
Spine J	N. AMERICA	U.S	2018
J Neurosurg Spine	EUROPE	Switzerland	*triamcinolone
J Neurosurg Spine	N. AMERICA	U.S	2018
J Neurosurg Spine			2018
J Neurosurg Spine	EUROPE	Sweden	*visual analog scale
Eur Spine J	EUROPE	France	2018
Eur Spine J	ASIA	China	2018
Spine J	EUROPE	Finland	2017
Spine (Phila Pa 1976)	N. AMERICA	Canada	2018
Spine (Phila Pa 1976)	ASIA	China	2018
Eur Spine J	ASIA	India	2017
Eur Spine J	ASIA	Turkey	2018
Eur Spine J	ASIA	China	2018
Spine (Phila Pa 1976)	N. AMERICA	U.S	2018
Spine (Phila Pa 1976)	N. AMERICA	U.S	2018
Spine (Phila Pa 1976)	N. AMERICA	U.S	2018
Spine (Phila Pa 1976)	N. AMERICA	U.S	2018
Spine (Phila Pa 1976)	N. AMERICA	U.S	2018
Eur Spine J	ASIA	China	2018
Spine J	N. AMERICA	U.S	2018
J Neurosurg Spine			2018
J Neurosurg Spine	N. AMERICA	Canada	2018
J Neurosurg Spine	N. AMERICA	U.S	2018
Eur Spine J	OCEANIA	Sint Maarten	2018
Eur Spine J	N. AMERICA	U.S	2018
Spine (Phila Pa 1976)	N. AMERICA	U.S	2018
Spine (Phila Pa 1976)	ASIA	Japan	2018
Spine (Phila Pa 1976)	S. AMERICA	Brazil	2018
Spine (Phila Pa 1976)	N. AMERICA	U.S	2018
Spine (Phila Pa 1976)	ASIA	South Korea	2018
Spine (Phila Pa 1976)			2018
Spine (Phila Pa 1976)	EUROPE	Sweden	2018
Spine (Phila Pa 1976)	EUROPE	Germany	2018
Spine (Phila Pa 1976)	N. AMERICA	U.S	2018
Spine (Phila Pa 1976)			2018
Spine (Phila Pa 1976)			2018
Spine (Phila Pa 1976)	N. AMERICA	U.S	2018
Spine (Phila Pa 1976)	N. AMERICA	U.S	2018
Spine (Phila Pa 1976)	ASIA	South Korea	2018
Spine (Phila Pa 1976)			2018
Eur Spine J	EUROPE	Germany	2018
Eur Spine J	ASIA	Hong Kong	2018
Eur Spine J	EUROPE	Switzerland	2018
Eur Spine J	ASIA	Singapore	2018
Spine (Phila Pa 1976)	ASIA	China	2018
Spine (Phila Pa 1976)	ASIA	China	2018
Spine (Phila Pa 1976)	ASIA	Hong Kong	2018
Spine (Phila Pa 1976)			2018
Eur Spine J	ASIA	Turkey	2018
Eur Spine J	ASIA	China	2018
Eur Spine J	EUROPE	Germany	2018
Spine (Phila Pa 1976)	ASIA	China	2017
J Neurosurg Spine			2018
J Neurosurg Spine	N. AMERICA	U.S	2018
J Neurosurg Spine	N. AMERICA	U.S	2018
J Neurosurg Spine			2018
J Neurosurg Spine	ASIA	Japan	2018
J Neurosurg Spine	N. AMERICA	U.S	2018
Eur Spine J	EUROPE	Finland	2018
Spine (Phila Pa 1976)	N. AMERICA	U.S	2018
Spine (Phila Pa 1976)	N. AMERICA	U.S	2018
Spine (Phila Pa 1976)	N. AMERICA	U.S	2018
Spine (Phila Pa 1976)	ASIA	China	2018
Spine (Phila Pa 1976)	ASIA	Japan	2018
Spine (Phila Pa 1976)	N. AMERICA	U.S	2018
Spine (Phila Pa 1976)	N. AMERICA	Canada	2018
Spine (Phila Pa 1976)	EUROPE	Portugal	2018
Spine (Phila Pa 1976)	ASIA	China	2018
Spine (Phila Pa 1976)	ASIA	China	2018
Spine (Phila Pa 1976)	ASIA	China	2018
Spine (Phila Pa 1976)	ASIA	China	2018
Spine (Phila Pa 1976)	N. AMERICA	U.S	2018
Eur Spine J	EUROPE	France	2018
Eur Spine J	N. AMERICA	U.S	2018
Eur Spine J	ASIA	Japan	2018
Eur Spine J	EUROPE	Poland	2018
Eur Spine J	OCEANIA	Australia	2018
Eur Spine J	EUROPE	France	2018
Eur Spine J	ASIA	Japan	2018
Eur Spine J	N. AMERICA	U.S	2018
Spine (Phila Pa 1976)	N. AMERICA	U.S	2017
Spine (Phila Pa 1976)	N. AMERICA	U.S	2017
Spine (Phila Pa 1976)	N. AMERICA	U.S	2017
Spine (Phila Pa 1976)	N. AMERICA	Canada	2017
Spine (Phila Pa 1976)	N. AMERICA	U.S	2017
Spine (Phila Pa 1976)	N. AMERICA	U.S	2018
Spine J	N. AMERICA	U.S	2018
Spine J	EUROPE	U.K	2018
Spine J	EUROPE	Germany	2018
Spine J	EUROPE	Germany	2018
J Neurosurg Spine	N. AMERICA	U.S	2018
J Neurosurg Spine			2018
J Neurosurg Spine	OCEANIA	Australia	2018
J Neurosurg Spine			2018
Eur Spine J	EUROPE	Germany	2018
Eur Spine J	EUROPE	Germany	2017
Eur Spine J	ASIA	Taiwan	2018
Spine J	ASIA	Thailand	2018
Spine J	OCEANIA	Australia	2018
Spine J	EUROPE	Sweden	2018
Spine J	N. AMERICA	U.S	2018
Spine J			2018
Spine J	N. AMERICA	U.S	2018
Spine J	S. AMERICA	Brazil	2018
Spine J	N. AMERICA	U.S	2018
Spine J	ASIA	China	2018
Spine J	N. AMERICA	U.S	2018
Spine J	N. AMERICA	U.S	2018
Spine J	AFRICA	Egypt	2018
Spine J	N. AMERICA	U.S	2018
Spine J	ASIA	China	2018
Spine J	EUROPE	Germany	2018
Eur Spine J	EUROPE	France	2018
Spine J			2017
J Neurosurg Spine	ASIA	China	2018
Eur Spine J	OCEANIA	Australia	2018
Eur Spine J	ASIA	China	2018
Eur Spine J	ASIA	Singapore	2018
Eur Spine J	EUROPE	Finland	2018
Eur Spine J	ASIA	Iran	2018
Spine (Phila Pa 1976)			2017
Eur Spine J	EUROPE	Germany	2017
Spine (Phila Pa 1976)	ASIA	China	2018
Spine (Phila Pa 1976)	N. AMERICA	Canada	2017
Spine (Phila Pa 1976)	N. AMERICA	U.S	2018
Spine (Phila Pa 1976)			2018
Spine (Phila Pa 1976)	EUROPE	Denmark	2018
Eur Spine J	N. AMERICA	U.S	2018
Spine J	N. AMERICA	U.S	2018
Eur Spine J	ASIA	Japan	2018
Eur Spine J	ASIA	China	2018
Eur Spine J	ASIA	China	2018
Spine J	ASIA	South Korea	2018
J Neurosurg Spine	ASIA	India	*syringomyelia
J Neurosurg Spine	N. AMERICA	U.S	2018
J Neurosurg Spine	N. AMERICA	U.S	2018
J Neurosurg Spine	ASIA	Japan	2018
J Neurosurg Spine			2018
J Neurosurg Spine	EUROPE	Spain	2018
J Neurosurg Spine			2018
J Neurosurg Spine	N. AMERICA	U.S	*spine surgery
Spine J	N. AMERICA	U.S	2018
Eur Spine J	ASIA	China	2018
Eur Spine J	ASIA	China	2018
Eur Spine J			2018
Spine (Phila Pa 1976)	ASIA	Hong Kong	2018
Eur Spine J	EUROPE	Spain	2018
Eur Spine J	EUROPE	Germany	2018
Eur Spine J	N. AMERICA	U.S	2018
Eur Spine J	N. AMERICA	U.S	2018
Eur Spine J	N. AMERICA	U.S	2018
Eur Spine J	EUROPE	Norway	2018
Eur Spine J	EUROPE	France	2018
Spine (Phila Pa 1976)	N. AMERICA	U.S	2018
Spine (Phila Pa 1976)	N. AMERICA	U.S	2018
Spine (Phila Pa 1976)	ASIA	China	2017
Spine (Phila Pa 1976)	ASIA	Japan	2018
Spine (Phila Pa 1976)			2018
Spine (Phila Pa 1976)	ASIA	Taiwan	2018
Spine (Phila Pa 1976)			2018
Spine (Phila Pa 1976)	ASIA	South Korea	2018
Spine (Phila Pa 1976)	EUROPE	Spain	2018
Spine (Phila Pa 1976)	N. AMERICA	U.S	2018
Spine (Phila Pa 1976)	ASIA	China	2018
J Neurosurg Spine	N. AMERICA	U.S	2018
J Neurosurg Spine	ASIA	Japan	2018
J Neurosurg Spine	ASIA	India	2018
J Neurosurg Spine	EUROPE	Sweden	*postoperative physiotherapy
J Neurosurg Spine	ASIA	South Korea	*sagittal imbalance
Eur Spine J	ASIA	Turkey	2018
Eur Spine J	ASIA	China	2018
Eur Spine J	EUROPE	Germany	2018
Eur Spine J	EUROPE	Switzerland	2018
Eur Spine J	EUROPE	Greece	2018
Spine (Phila Pa 1976)	ASIA	Taiwan	2018
Spine (Phila Pa 1976)			2018
J Neurosurg Spine	N. AMERICA	U.S	2018
Eur Spine J	OCEANIA	New Zealand	2018
Spine J	EUROPE	Italy	2018
Spine J	ASIA	Singapore	2018
Spine J	EUROPE	Germany	2018
Eur Spine J	ASIA	Turkey	2018
Eur Spine J	ASIA	China	2018
Eur Spine J	EUROPE	Germany	2018
Spine (Phila Pa 1976)	EUROPE	U.K	2018
Spine (Phila Pa 1976)			2018
Spine (Phila Pa 1976)	ASIA	India	2018
Eur Spine J	EUROPE	Switzerland	2018
Eur Spine J	EUROPE	Netherlands	2018
Spine (Phila Pa 1976)	N. AMERICA	Canada	2018
Eur Spine J	ASIA	Malaysia	2018
Eur Spine J	ASIA	Japan	2018
Eur Spine J	EUROPE	Sweden	2018
Eur Spine J	EUROPE	Germany	2018
Spine J	EUROPE	Netherlands	2018
Spine J	N. AMERICA	U.S	2018
Spine J	ASIA	China	2018
Spine J	ASIA	Singapore	2018
Spine J	ASIA	South Korea	2018
Spine J	OCEANIA	Australia	2018
Spine J	N. AMERICA	U.S	2018
J Neurosurg Spine	N. AMERICA	U.S	2018
J Neurosurg Spine	N. AMERICA	U.S	2018
Eur Spine J	EUROPE	Belgium	2018
Eur Spine J	EUROPE	Italy	2018
Eur Spine J	ASIA	Japan	2018
Eur Spine J	ASIA	Japan	2018
Eur Spine J	EUROPE	Sweden	2018
Spine (Phila Pa 1976)	EUROPE	Denmark	2018
Spine (Phila Pa 1976)	N. AMERICA	U.S	2018
Eur Spine J	ASIA	Turkey	2018
Eur Spine J	N. AMERICA	Canada	2018
Eur Spine J	N. AMERICA	Canada	2018
Spine J	EUROPE	Spain	2018
Spine J	ASIA	China	2018
Eur Spine J	ASIA	China	2018
Spine J	EUROPE	Switzerland	2018
Spine J	EUROPE	Germany	2018
Spine J	N. AMERICA	U.S	2018
Spine J	EUROPE	Italy	2018
Spine J	N. AMERICA	U.S	2018
Eur Spine J	EUROPE	Italy	2018
Eur Spine J	EUROPE	France	2018
Eur Spine J	ASIA	China	2018
Spine (Phila Pa 1976)	N. AMERICA	U.S	2018
Spine (Phila Pa 1976)			2018
Spine (Phila Pa 1976)	AFRICA	Egypt	2017
J Neurosurg Spine			2017
J Neurosurg Spine			2017
J Neurosurg Spine			readmissions
Eur Spine J	N. AMERICA	U.S	2018
Eur Spine J	EUROPE	France	2018
Spine (Phila Pa 1976)	EUROPE	Switzerland	2018
Spine (Phila Pa 1976)	ASIA	China	2018
Spine (Phila Pa 1976)	N. AMERICA	U.S	2018
Spine (Phila Pa 1976)	N. AMERICA	U.S	2018
Spine (Phila Pa 1976)	N. AMERICA	U.S	2018
Eur Spine J	N. AMERICA	U.S	2018
Eur Spine J	ASIA	Israel	2018
Spine (Phila Pa 1976)	ASIA	China	2018
Spine (Phila Pa 1976)	ASIA	China	2017
Spine (Phila Pa 1976)	ASIA	Taiwan	2018
Spine (Phila Pa 1976)	ASIA	Singapore	2018
Spine (Phila Pa 1976)	ASIA	Taiwan	2018
Spine (Phila Pa 1976)	ASIA	Japan	2018
Spine (Phila Pa 1976)	N. AMERICA	U.S	2018
Spine (Phila Pa 1976)	ASIA	Japan	2018
Spine (Phila Pa 1976)	ASIA	Japan	2018
Spine (Phila Pa 1976)	N. AMERICA	U.S	2018
Spine (Phila Pa 1976)			2018
Spine (Phila Pa 1976)	N. AMERICA	U.S	2018
Spine (Phila Pa 1976)	N. AMERICA	U.S	2018
Eur Spine J	ASIA	Singapore	2018
Eur Spine J	ASIA	Hong Kong	2018
Eur Spine J	ASIA	Japan	2018
Eur Spine J	ASIA	Hong Kong	2018
Spine (Phila Pa 1976)	ASIA	Lebanon	2017
Eur Spine J	ASIA	Turkey	2018
Eur Spine J	ASIA	China	2018
Spine (Phila Pa 1976)	N. AMERICA	U.S	2017
Spine (Phila Pa 1976)	ASIA	Turkey	2018
Spine (Phila Pa 1976)	ASIA	Turkey	2018
J Neurosurg Spine	N. AMERICA	U.S	2017
J Neurosurg Spine	N. AMERICA	U.S	2017
J Neurosurg Spine	EUROPE	Austria	2017
J Neurosurg Spine			spine fracture
J Neurosurg Spine	N. AMERICA	U.S	2017
Eur Spine J	ASIA	Israel	2018
Eur Spine J	N. AMERICA	U.S	2018
Eur Spine J	EUROPE	Germany	2017
Spine J	N. AMERICA	U.S	2017
Spine J	N. AMERICA	U.S	2018
Spine J	N. AMERICA	U.S	2018
Spine J			2018
Spine J	N. AMERICA	U.S	2018
Spine J	N. AMERICA	U.S	2018
Spine J	ASIA	Japan	2018
Spine J	EUROPE	Germany	2018
Spine J	N. AMERICA	U.S	2018
Spine J	N. AMERICA	U.S	2018
J Neurosurg Spine	N. AMERICA	U.S	surgery
J Neurosurg Spine	N. AMERICA	U.S	spine surgery
J Neurosurg Spine			pseudarthrosis
Spine (Phila Pa 1976)			2018
Spine (Phila Pa 1976)	N. AMERICA	Canada	2018
Spine (Phila Pa 1976)	ASIA	Japan	2018
Spine (Phila Pa 1976)	ASIA	China	2018
Spine (Phila Pa 1976)	ASIA	China	2018
Spine (Phila Pa 1976)	N. AMERICA	Canada	2018
Eur Spine J	ASIA	China	2018
Eur Spine J	ASIA	China	2018
Eur Spine J	N. AMERICA	U.S	2018
Spine J	N. AMERICA	U.S	2017
Spine J	N. AMERICA	Canada	2017
Spine (Phila Pa 1976)			2017
Spine (Phila Pa 1976)	ASIA	South Korea	2017
Spine (Phila Pa 1976)	ASIA	China	2017
Eur Spine J	EUROPE	Switzerland	2018
Eur Spine J	ASIA	Japan	2018
Eur Spine J	N. AMERICA	U.S	2018
Eur Spine J	N. AMERICA	Canada	2018
Spine J	ASIA	South Korea	2018
Spine J	ASIA	Taiwan	2018
Spine J	EUROPE	Spain	2018
Spine J	ASIA	South Korea	2018
Spine J	N. AMERICA	U.S	2018
Spine J	ASIA	Japan	2018
J Neurosurg Spine	ASIA	Japan	2017
J Neurosurg Spine	N. AMERICA	U.S	2017
Spine (Phila Pa 1976)	ASIA	China	2018
J Neurosurg Spine	ASIA	South Korea	pedicle screw
Eur Spine J	EUROPE	U.K	2018
Eur Spine J	N. AMERICA	Canada	2018
Eur Spine J	N. AMERICA	Canada	2018
Eur Spine J	EUROPE	France	2018
Spine (Phila Pa 1976)			2018
Spine (Phila Pa 1976)	EUROPE	Germany	2018
Spine (Phila Pa 1976)	ASIA	Iran	2018
Spine (Phila Pa 1976)	N. AMERICA	U.S	2018
Spine (Phila Pa 1976)	EUROPE	Germany	2018
Spine (Phila Pa 1976)	ASIA	China	2018
Spine (Phila Pa 1976)			2018
Eur Spine J	ASIA	Japan	2018
Spine (Phila Pa 1976)			2017
Spine (Phila Pa 1976)	ASIA	Japan	2018
Spine (Phila Pa 1976)			2018
Spine (Phila Pa 1976)	ASIA	Japan	2018
Spine (Phila Pa 1976)	EUROPE	U.K	2017
Spine (Phila Pa 1976)	N. AMERICA	U.S	2017
Eur Spine J	ASIA	Hong Kong	2018
Eur Spine J	EUROPE	Netherlands	2018
Spine J	ASIA	Iran	2018
Spine J	EUROPE	Netherlands	2018
Eur Spine J	ASIA	China	2018
Eur Spine J	EUROPE	Germany	2018
Spine J	N. AMERICA	Canada	2018
Eur Spine J	ASIA	Turkey	2018
Spine J	N. AMERICA	U.S	2018
Spine J	N. AMERICA	U.S	2018
Spine J	N. AMERICA	U.S	2018
Spine (Phila Pa 1976)	N. AMERICA	U.S	2018
Spine (Phila Pa 1976)	EUROPE	Netherlands	2018
Spine (Phila Pa 1976)	OCEANIA	Australia	2018
Spine (Phila Pa 1976)	ASIA	China	2018
Spine (Phila Pa 1976)			2018
Spine (Phila Pa 1976)	N. AMERICA	U.S	2018
Spine (Phila Pa 1976)	ASIA	Japan	2018
Spine (Phila Pa 1976)			2018
Spine (Phila Pa 1976)	ASIA	China	2018
Spine (Phila Pa 1976)			2018
Spine (Phila Pa 1976)	N. AMERICA	U.S	2018
Spine (Phila Pa 1976)	ASIA	Hong Kong	2018
Spine (Phila Pa 1976)	ASIA	Japan	2018
J Neurosurg Spine	N. AMERICA	U.S	sagittal alignment
J Neurosurg Spine	N. AMERICA	U.S	venous thromboembolism
J Neurosurg Spine	N. AMERICA	Canada	2017
J Neurosurg Spine	ASIA	Japan	2017
J Neurosurg Spine	N. AMERICA	U.S	2017
Eur Spine J	N. AMERICA	U.S	2018
Spine J	N. AMERICA	U.S	2018
Spine J	EUROPE	Germany	2018
Spine J	ASIA	South Korea	2018
Spine J	N. AMERICA	Canada	2018
Spine J	EUROPE	Spain	2018
Spine J	N. AMERICA	U.S	2018
Spine J	EUROPE	Belgium	2018
Spine J	N. AMERICA	U.S	2018
Eur Spine J	EUROPE	Italy	2017
Eur Spine J	EUROPE	Italy	2017
Eur Spine J	EUROPE	Italy	2017
Eur Spine J	EUROPE	France	2018
Spine J	ASIA	Japan	2018
Spine J	ASIA	Taiwan	2018
Spine J	ASIA	China	2018
Spine J	N. AMERICA	U.S	2018
Spine J	ASIA	Japan	2018
Spine J	N. AMERICA	U.S	2018
Eur Spine J	EUROPE	Switzerland	2018
Eur Spine J	ASIA	China	2017
vasback	EUROPE	Germany	sagittal profile
J Neurosurg Spine	N. AMERICA	U.S	2017
J Neurosurg Spine	N. AMERICA	U.S	2017
Spine (Phila Pa 1976)	N. AMERICA	U.S	2017
Spine (Phila Pa 1976)	EUROPE	Belgium	2018
Spine (Phila Pa 1976)	ASIA	Japan	2018
Spine (Phila Pa 1976)	EUROPE	Italy	2018
Spine (Phila Pa 1976)	N. AMERICA	U.S	2018
Spine (Phila Pa 1976)	ASIA	Japan	2018
Spine (Phila Pa 1976)	ASIA	Singapore	2018
Spine (Phila Pa 1976)	N. AMERICA	U.S	2018
Spine (Phila Pa 1976)	EUROPE	Sweden	2018
Eur Spine J	EUROPE	Switzerland	2017
Eur Spine J	N. AMERICA	U.S	2018
Spine J	N. AMERICA	U.S	2018
Spine J			2017
Spine J	EUROPE	Germany	2018
J Neurosurg Spine	N. AMERICA	U.S	2017
J Neurosurg Spine	N. AMERICA	U.S	2017
J Neurosurg Spine	N. AMERICA	U.S	2017
Eur Spine J	ASIA	Japan	2018
Eur Spine J	ASIA	Japan	2018
Eur Spine J	ASIA	China	2018
Spine J	EUROPE	Netherlands	2018
Spine (Phila Pa 1976)	N. AMERICA	Canada	2018
Spine (Phila Pa 1976)	S. AMERICA	Brazil	2018
Spine (Phila Pa 1976)	N. AMERICA	U.S	2018
Eur Spine J	EUROPE	France	2017
Eur Spine J	ASIA	Japan	2018
Spine (Phila Pa 1976)	EUROPE	U.K	2017
Spine (Phila Pa 1976)	EUROPE	Sweden	2017
Spine J	N. AMERICA	U.S	2018
Spine J	ASIA	South Korea	2018
Spine J	ASIA	China	2018
Spine J	EUROPE	Netherlands	2017
Spine J	EUROPE	Finland	2018
Spine J	N. AMERICA	U.S	2018
Spine J	ASIA	Singapore	2018
Spine J	EUROPE	Finland	2018
Eur Spine J	EUROPE	Germany	2018
Eur Spine J	AFRICA	Egypt	2018
Eur Spine J	EUROPE	Sweden	2018
Spine J	N. AMERICA	U.S	2018
Spine J	N. AMERICA	U.S	2018
Spine J	EUROPE	Germany	2017
Spine (Phila Pa 1976)			2018
J Neurosurg Spine	N. AMERICA	Canada	2017
J Neurosurg Spine	N. AMERICA	U.S	surgeon-maintained database
Eur Spine J	EUROPE	Belgium	2018
Eur Spine J	ASIA	China	2018
Eur Spine J	ASIA	Malaysia	2017
Spine J	N. AMERICA	U.S	2017
Spine (Phila Pa 1976)	ASIA	Japan	2017
Spine (Phila Pa 1976)	ASIA	China	2018
Spine (Phila Pa 1976)	N. AMERICA	U.S	2018
Spine (Phila Pa 1976)	N. AMERICA	U.S	2018
Spine (Phila Pa 1976)	N. AMERICA	U.S	2018
Spine (Phila Pa 1976)	ASIA	Japan	2018
Spine (Phila Pa 1976)	ASIA	Japan	2018
Spine (Phila Pa 1976)	ASIA	China	2018
Spine (Phila Pa 1976)	EUROPE	Germany	2018
Eur Spine J	EUROPE	Italy	2018
Eur Spine J	EUROPE	Netherlands	2018
Spine (Phila Pa 1976)			2017
Spine (Phila Pa 1976)	EUROPE	Spain	2017
Spine (Phila Pa 1976)	EUROPE	Netherlands	2017
Spine (Phila Pa 1976)	N. AMERICA	U.S	2017
J Neurosurg Spine	ASIA	South Korea	sagittal
Spine (Phila Pa 1976)	ASIA	China	2017
Spine (Phila Pa 1976)			2017
Eur Spine J	ASIA	Saudi Arabia	2018
Eur Spine J	EUROPE	Russia	2018
Eur Spine J	ASIA	China	2017
Spine (Phila Pa 1976)	N. AMERICA	U.S	2018
Eur Spine J	OCEANIA	New Zealand	2017
Eur Spine J	ASIA	Japan	2018
Eur Spine J	N. AMERICA	U.S	2018
Eur Spine J	EUROPE	Sweden	2018
J Neurosurg Spine	ASIA	Kuwait	2017
J Neurosurg Spine	S. AMERICA	Brazil	2017
J Neurosurg Spine	N. AMERICA	U.S	2017
Eur Spine J	ASIA	Hong Kong	2018
Eur Spine J	ASIA	Japan	2018
Eur Spine J	EUROPE	Netherlands	2017
Eur Spine J	ASIA	South Korea	2018
Eur Spine J	ASIA	Hong Kong	2017
Spine J	N. AMERICA	U.S	2018
Eur Spine J	N. AMERICA	U.S	2017
Spine (Phila Pa 1976)			2018
Spine (Phila Pa 1976)	ASIA	Japan	2018
Spine (Phila Pa 1976)			2018
Spine (Phila Pa 1976)	N. AMERICA	U.S	2017
Spine (Phila Pa 1976)	ASIA	Hong Kong	2018
Spine (Phila Pa 1976)	ASIA	Turkey	2018
Spine (Phila Pa 1976)			2018
Spine (Phila Pa 1976)	ASIA	Japan	2018
Spine (Phila Pa 1976)	ASIA	Japan	2018
Spine (Phila Pa 1976)	ASIA	Japan	2018
Spine (Phila Pa 1976)	N. AMERICA	Canada	2018
Spine (Phila Pa 1976)			2018
Spine (Phila Pa 1976)	ASIA	Japan	2018
Spine (Phila Pa 1976)	EUROPE	Finland	2018
Spine (Phila Pa 1976)	ASIA	China	2018
Spine (Phila Pa 1976)	ASIA	Hong Kong	2018
Spine (Phila Pa 1976)	S. AMERICA	Brazil	2018
Eur Spine J	ASIA	Japan	2018
Eur Spine J	N. AMERICA	U.S	2017
Eur Spine J	ASIA	Japan	2018
Spine J	ASIA	Israel	2017
Spine (Phila Pa 1976)	ASIA	China	2018
Spine J	EUROPE	Sweden	2018
Spine J	EUROPE	Switzerland	2018
Spine J	N. AMERICA	Canada	2017
Spine J	N. AMERICA	Canada	2018
Spine J	OCEANIA	Australia	2017
Eur Spine J	ASIA	South Korea	2018
J Neurosurg Spine	N. AMERICA	U.S	lumbar fusion
J Neurosurg Spine	N. AMERICA	U.S	2017
Eur Spine J			2018
Eur Spine J	ASIA	South Korea	2017
Eur Spine J	EUROPE	Germany	2017
Eur Spine J	ASIA	China	2018
Spine J	N. AMERICA	U.S	2017
Spine J	ASIA	Malaysia	2018
Spine (Phila Pa 1976)	EUROPE	Finland	2018
Spine (Phila Pa 1976)	ASIA	Singapore	2018
Eur Spine J	N. AMERICA	Canada	2017
Spine (Phila Pa 1976)	N. AMERICA	Canada	2017
Eur Spine J	ASIA	South Korea	2017
Spine (Phila Pa 1976)	ASIA	China	2018
Spine (Phila Pa 1976)			2017
Spine (Phila Pa 1976)	N. AMERICA	U.S	2018
Spine (Phila Pa 1976)	N. AMERICA	U.S	2017
Spine (Phila Pa 1976)	N. AMERICA	U.S	2017
Spine (Phila Pa 1976)	N. AMERICA	U.S	2018
Spine (Phila Pa 1976)	ASIA	China	2017
Spine (Phila Pa 1976)	N. AMERICA	U.S	2017
Eur Spine J	EUROPE	U.K	2018
Eur Spine J	ASIA	India	2017
Eur Spine J	EUROPE	Italy	2017
Spine J	N. AMERICA	U.S	2018
Spine J	OCEANIA	Australia	2017
Spine J	N. AMERICA	U.S	2018
Spine J	EUROPE	Switzerland	2018
Spine J	ASIA	China	2018
Spine J	OCEANIA	Australia	2018
Spine J	EUROPE	Denmark	2018
Spine J	N. AMERICA	Canada	2018
Spine J	ASIA	South Korea	2018
Spine J	ASIA	Japan	2018
Spine J	ASIA	Japan	2018
Spine J	ASIA	Japan	2018
Eur Spine J	EUROPE	Belgium	2017
Eur Spine J	EUROPE	U.K	2018
Eur Spine J	ASIA	Japan	2017
Eur Spine J	N. AMERICA	U.S	2018
Spine (Phila Pa 1976)			2017
J Neurosurg Spine			2017
J Neurosurg Spine			2017
J Neurosurg Spine	N. AMERICA	U.S	2017
J Neurosurg Spine	N. AMERICA	U.S	2017
Eur Spine J	ASIA	South Korea	2017
Eur Spine J	EUROPE	U.K	2017
Spine (Phila Pa 1976)	ASIA	Japan	2018
Spine (Phila Pa 1976)	N. AMERICA	U.S	2018
Spine (Phila Pa 1976)	OCEANIA	New Zealand	2018
Spine (Phila Pa 1976)			2018
Spine (Phila Pa 1976)	N. AMERICA	U.S	2018
Spine (Phila Pa 1976)	OCEANIA	New Zealand	2018
Eur Spine J	EUROPE	Sweden	2017
Eur Spine J	ASIA	China	2017
Spine J	N. AMERICA	Canada	2017
Spine J	N. AMERICA	U.S	2018
Spine J	OCEANIA	Australia	2017
Spine J	ASIA	China	2017
Spine J	ASIA	China	2017
Spine J	N. AMERICA	U.S	2018
Eur Spine J	ASIA	Iran	2017
Spine J	ASIA	Japan	2018
Spine J			2018
Spine J	N. AMERICA	Canada	2018
J Neurosurg Spine	N. AMERICA	Canada	2017
J Neurosurg Spine	ASIA	Japan	2017
J Neurosurg Spine	EUROPE	U.K	2017
Spine J	N. AMERICA	U.S	2017
Spine (Phila Pa 1976)	N. AMERICA	U.S	2018
Spine (Phila Pa 1976)	ASIA	Japan	2018
Spine (Phila Pa 1976)			2018
Eur Spine J	ASIA	Hong Kong	2017
Spine (Phila Pa 1976)	EUROPE	Switzerland	2018
Spine (Phila Pa 1976)	ASIA	China	2018
Spine (Phila Pa 1976)	N. AMERICA	Canada	2018
Spine (Phila Pa 1976)	N. AMERICA	U.S	2018
Spine (Phila Pa 1976)			2018
Spine (Phila Pa 1976)	N. AMERICA	U.S	2017
Spine (Phila Pa 1976)	N. AMERICA	U.S	2017
Eur Spine J	EUROPE	U.K	2018
Eur Spine J	EUROPE	Switzerland	2017
Spine (Phila Pa 1976)	N. AMERICA	U.S	2017
Eur Spine J	ASIA	China	2018
Spine J	N. AMERICA	U.S	2017
Spine J	ASIA	China	2017
J Neurosurg Spine	N. AMERICA	U.S	2017
Eur Spine J	EUROPE	Germany	2018
Spine J	N. AMERICA	U.S	2018
Eur Spine J	EUROPE	Denmark	2018
Eur Spine J	EUROPE	U.K	2017
Spine J	EUROPE	Denmark	2018
J Neurosurg Spine	EUROPE	Netherlands	2017
J Neurosurg Spine	EUROPE	Germany	2017
J Neurosurg Spine	ASIA	Singapore	2017
Eur Spine J	ASIA	China	2017
Spine J	EUROPE	Spain	2018
Spine J	N. AMERICA	U.S	2017
Eur Spine J	ASIA	Japan	2018
Spine (Phila Pa 1976)	ASIA	China	2018
Spine (Phila Pa 1976)	ASIA	India	2018
Spine (Phila Pa 1976)	N. AMERICA	U.S	2018
Spine (Phila Pa 1976)	EUROPE	Portugal	2018
Spine (Phila Pa 1976)	ASIA	China	2018
Spine (Phila Pa 1976)	ASIA	Japan	2018
Spine (Phila Pa 1976)	ASIA	China	2017
Eur Spine J	EUROPE	Germany	2017
Eur Spine J	EUROPE	France	2017
Spine J	EUROPE	Finland	2018
Spine J	EUROPE	Germany	2018
Spine J	ASIA	Japan	2018
Spine J	N. AMERICA	U.S	2017
Spine J	N. AMERICA	Canada	2018
Spine J	N. AMERICA	U.S	2018
Spine J	N. AMERICA	U.S	2018
Spine J	N. AMERICA	Canada	2017
Spine J	ASIA	South Korea	2018
Spine J	ASIA	Japan	2018
Spine J	N. AMERICA	U.S	2017
Eur Spine J	EUROPE	Netherlands	2017
Spine J	N. AMERICA	U.S	2017
Spine (Phila Pa 1976)	N. AMERICA	U.S	2018
J Neurosurg Spine	N. AMERICA	U.S	2017
J Neurosurg Spine	N. AMERICA	U.S	vancomycin
J Neurosurg Spine	N. AMERICA	U.S	2017
Eur Spine J	N. AMERICA	U.S	2018
Spine J	ASIA	China	2017
Spine J	EUROPE	Greece	2017
Spine J	N. AMERICA	U.S	2017
Eur Spine J	ASIA	Japan	2017
Eur Spine J	ASIA	China	2017
Spine (Phila Pa 1976)	ASIA	South Korea	2018
Spine (Phila Pa 1976)	ASIA	Japan	2017
Spine (Phila Pa 1976)	EUROPE	Belgium	2018
Spine (Phila Pa 1976)	N. AMERICA	Canada	2018
Spine (Phila Pa 1976)	N. AMERICA	U.S	2018
Spine (Phila Pa 1976)	N. AMERICA	U.S	2018
Spine (Phila Pa 1976)	EUROPE	Spain	2017
Spine (Phila Pa 1976)			2017
Spine (Phila Pa 1976)	ASIA	Japan	2017
Spine (Phila Pa 1976)	ASIA	South Korea	2017
Spine (Phila Pa 1976)	ASIA	Hong Kong	2017
Spine (Phila Pa 1976)	EUROPE	Germany	2017
Spine (Phila Pa 1976)			2017
Spine (Phila Pa 1976)	ASIA	Japan	2018
Spine (Phila Pa 1976)	N. AMERICA	Canada	2018
Eur Spine J	ASIA	China	2018
Eur Spine J	N. AMERICA	U.S	2018
Spine J	ASIA	South Korea	2017
Eur Spine J	ASIA	China	2017
Spine J	EUROPE	Netherlands	2017
Spine J	N. AMERICA	U.S	2017
Eur Spine J	EUROPE	Greece	2017
Eur Spine J	OCEANIA	Australia	2017
Eur Spine J	N. AMERICA	U.S	2017
Spine J	EUROPE	Austria	2017
Spine J	ASIA	Japan	2017
Spine J	ASIA	China	2017
Spine J	ASIA	Singapore	2017
Spine J	ASIA	Taiwan	2017
Spine J	N. AMERICA	U.S	2017
Spine (Phila Pa 1976)	ASIA	India	2017
J Neurosurg Spine	N. AMERICA	U.S	stereotactic body radiation therapy
J Neurosurg Spine	EUROPE	U.K	2017
Eur Spine J	ASIA	South Korea	2017
Spine J	EUROPE	Germany	2017
Eur Spine J	OCEANIA	Australia	2018
Eur Spine J	EUROPE	Germany	2017
Spine (Phila Pa 1976)	ASIA	Japan	2017
Spine (Phila Pa 1976)	N. AMERICA	U.S	2018
Spine (Phila Pa 1976)	EUROPE	Netherlands	2017
Spine (Phila Pa 1976)	N. AMERICA	U.S	2018
Spine (Phila Pa 1976)	N. AMERICA	Canada	2018
Eur Spine J	EUROPE	Belgium	2017
Spine J	N. AMERICA	U.S	2017
Spine J	ASIA	Israel	2017
Spine J	ASIA	China	2017
Spine J	ASIA	China	2017
Eur Spine J	N. AMERICA	Canada	2018
Eur Spine J	ASIA	Japan	2017
J Neurosurg Spine	N. AMERICA	U.S	2017
J Neurosurg Spine	EUROPE	Poland	2017
Eur Spine J	OCEANIA	Australia	2017
Eur Spine J	ASIA	China	2017
Eur Spine J	EUROPE	U.K	2017
Spine J	N. AMERICA	U.S	2017
Spine J	EUROPE	Germany	2017
Eur Spine J	EUROPE	Norway	2017
Spine (Phila Pa 1976)	ASIA	Japan	2018
Spine (Phila Pa 1976)			2018
Spine (Phila Pa 1976)	ASIA	Hong Kong	2018
Spine (Phila Pa 1976)	EUROPE	Finland	2018
Spine (Phila Pa 1976)	ASIA	India	2018
Eur Spine J	EUROPE	Finland	2018
Eur Spine J	EUROPE	Italy	2017
Eur Spine J			2017
Eur Spine J	EUROPE	France	2018
Spine (Phila Pa 1976)	ASIA	Iran	2017
Spine (Phila Pa 1976)	ASIA	Singapore	2017
Spine (Phila Pa 1976)	N. AMERICA	U.S	2017
Spine (Phila Pa 1976)	ASIA	Turkey	2017
Spine (Phila Pa 1976)	OCEANIA	Australia	2017
Eur Spine J	ASIA	China	2018
Eur Spine J	EUROPE	Austria	2017
Eur Spine J	ASIA	Hong Kong	2018
Eur Spine J	ASIA	Japan	2018
Eur Spine J	EUROPE	France	2017
Eur Spine J	EUROPE	France	2017
Spine J	EUROPE	Spain	2017
Spine J	OCEANIA	Australia	2018
Spine (Phila Pa 1976)	N. AMERICA	Grenada	2018
Spine (Phila Pa 1976)	N. AMERICA	Canada	2018
Spine (Phila Pa 1976)			2018
Spine (Phila Pa 1976)			2018
Spine (Phila Pa 1976)	ASIA	China	2018
Spine (Phila Pa 1976)	OCEANIA	New Zealand	2018
Spine (Phila Pa 1976)	ASIA	Hong Kong	2018
Spine (Phila Pa 1976)	N. AMERICA	U.S	2018
Spine (Phila Pa 1976)	ASIA	South Korea	2018
Spine (Phila Pa 1976)			2018
Spine (Phila Pa 1976)			2018
Spine (Phila Pa 1976)	EUROPE	France	2018
Spine (Phila Pa 1976)	ASIA	Japan	2018
Spine (Phila Pa 1976)			2018
Spine J	ASIA	China	2017
Eur Spine J	ASIA	Japan	2018
Eur Spine J	EUROPE	Italy	2018
Eur Spine J	ASIA	China	2018
Eur Spine J	ASIA	China	2017
Eur Spine J	N. AMERICA	U.S	2018
Spine (Phila Pa 1976)	OCEANIA	Australia	2018
J Neurosurg Spine	ASIA	India	2017
J Neurosurg Spine	N. AMERICA	U.S	sagittal imbalance
J Neurosurg Spine	EUROPE	France	2017
J Neurosurg Spine	N. AMERICA	U.S	2017
J Neurosurg Spine	N. AMERICA	U.S	2017
J Neurosurg Spine	EUROPE	Germany	2017
Eur Spine J	ASIA	Japan	2017
Eur Spine J	EUROPE	France	2018
Eur Spine J	EUROPE	France	2018
Eur Spine J	EUROPE	Italy	2017
Eur Spine J	EUROPE	France	2018
Eur Spine J	N. AMERICA	U.S	2018
Eur Spine J	ASIA	India	2017
Eur Spine J	ASIA	Japan	2018
Eur Spine J	EUROPE	France	2018
Eur Spine J	N. AMERICA	U.S	2018
Eur Spine J	ASIA	China	2017
Spine (Phila Pa 1976)	N. AMERICA	U.S	2017
Spine (Phila Pa 1976)	ASIA	China	2018
Spine (Phila Pa 1976)	ASIA	China	2018
Spine (Phila Pa 1976)	N. AMERICA	U.S	2017
Spine (Phila Pa 1976)	N. AMERICA	U.S	2018
Spine (Phila Pa 1976)	ASIA	Japan	2018
Spine (Phila Pa 1976)	N. AMERICA	U.S	2017
Spine (Phila Pa 1976)	ASIA	South Korea	2018
Eur Spine J	N. AMERICA	U.S	2018
Eur Spine J	N. AMERICA	U.S	2018
Spine J	EUROPE	Norway	2017
Spine (Phila Pa 1976)	ASIA	Turkey	2017
Spine J	ASIA	South Korea	2017
Eur Spine J	EUROPE	Belgium	2018
Spine J	N. AMERICA	U.S	2018
Spine J	EUROPE	Spain	2017
Spine J	EUROPE	Netherlands	2017
Spine J	ASIA	South Korea	2017
Spine (Phila Pa 1976)			2017
Spine (Phila Pa 1976)	N. AMERICA	U.S	2017
Spine (Phila Pa 1976)	ASIA	Japan	2017
J Neurosurg Spine	ASIA	Japan	2017
J Neurosurg Spine	N. AMERICA	U.S	surgery
J Neurosurg Spine	N. AMERICA	U.S	2017
J Neurosurg Spine	N. AMERICA	U.S	2017
J Neurosurg Spine	ASIA	India	2017
J Neurosurg Spine	EUROPE	Italy	2017
J Neurosurg Spine	EUROPE	Switzerland	2017
Spine J	EUROPE	Germany	2017
Spine J	EUROPE	Spain	2017
Spine (Phila Pa 1976)			2017
Eur Spine J	EUROPE	Netherlands	2017
Eur Spine J	N. AMERICA	U.S	2017
Spine (Phila Pa 1976)			2017
Eur Spine J	EUROPE	Italy	2017
Spine (Phila Pa 1976)	ASIA	China	2017
Eur Spine J	EUROPE	U.K	2018
Eur Spine J	EUROPE	Italy	2017
Eur Spine J			2017
Eur Spine J	EUROPE	France	2017
Eur Spine J	EUROPE	Germany	2017
Spine J	ASIA	Japan	2018
Spine (Phila Pa 1976)	N. AMERICA	U.S	2017
Spine (Phila Pa 1976)	ASIA	Japan	2017
J Neurosurg Spine			2017
Eur Spine J	EUROPE	Italy	2017
Eur Spine J	EUROPE	Germany	2017
Eur Spine J	N. AMERICA	U.S	2017
Eur Spine J	EUROPE	Germany	2017
Eur Spine J	ASIA	China	2017
Spine (Phila Pa 1976)	N. AMERICA	U.S	2017
Spine (Phila Pa 1976)			2017
Spine (Phila Pa 1976)	EUROPE	Netherlands	2017
Spine (Phila Pa 1976)	ASIA	Japan	2017
Spine (Phila Pa 1976)	EUROPE	Finland	2017
Spine (Phila Pa 1976)	EUROPE	Italy	2017
Spine (Phila Pa 1976)	EUROPE	Switzerland	2017
Spine (Phila Pa 1976)	ASIA	South Korea	2017
Spine (Phila Pa 1976)	ASIA	Japan	2018
Spine (Phila Pa 1976)	N. AMERICA	U.S	2017
Spine (Phila Pa 1976)	N. AMERICA	U.S	2018
Spine (Phila Pa 1976)	N. AMERICA	Canada	2017
Spine (Phila Pa 1976)	OCEANIA	Australia	2017
Spine (Phila Pa 1976)			2018
Spine (Phila Pa 1976)	N. AMERICA	U.S	2017
Spine (Phila Pa 1976)	N. AMERICA	U.S	2017
Spine (Phila Pa 1976)	ASIA	China	2018
Spine (Phila Pa 1976)	N. AMERICA	U.S	2018
Spine (Phila Pa 1976)	EUROPE	Italy	2017
Spine (Phila Pa 1976)	ASIA	Malaysia	2017
Spine (Phila Pa 1976)			2018
Spine (Phila Pa 1976)	ASIA	South Korea	2017
Eur Spine J	EUROPE	Italy	2017
Eur Spine J	S. AMERICA	Brazil	2017
Eur Spine J	EUROPE	Netherlands	2017
Eur Spine J	ASIA	India	2017
Spine J	EUROPE	Italy	2017
Eur Spine J	EUROPE	U.K	2017
Eur Spine J	EUROPE	Germany	2017
Eur Spine J	EUROPE	Belgium	2017
Eur Spine J	EUROPE	U.K	2017
Spine J	N. AMERICA	U.S	2017
Spine J	N. AMERICA	U.S	2017
Spine J	N. AMERICA	U.S	2017
Eur Spine J	ASIA	China	2017
Eur Spine J	EUROPE	Germany	2017
Spine (Phila Pa 1976)	ASIA	South Korea	2018
J Neurosurg Spine			2017
J Neurosurg Spine	ASIA	South Korea	thetamed = angle between a vertical line and a line to connect a new medial entry
J Neurosurg Spine	N. AMERICA	U.S	2017
J Neurosurg Spine	ASIA	Malaysia	2017
Eur Spine J	EUROPE	Spain	2018
Eur Spine J	S. AMERICA	Peru	2017
Eur Spine J	EUROPE	Denmark	2017
Spine J	N. AMERICA	U.S	2017
Spine J	ASIA	South Korea	2017
Spine (Phila Pa 1976)	ASIA	Singapore	2018
Eur Spine J	ASIA	India	2017
Eur Spine J	ASIA	India	2018
Eur Spine J	ASIA	Japan	2018
Eur Spine J	ASIA	South Korea	2018
Spine J	N. AMERICA	U.S	2017
Spine (Phila Pa 1976)	N. AMERICA	U.S	2017
Spine (Phila Pa 1976)	ASIA	Japan	2018
Spine (Phila Pa 1976)	N. AMERICA	U.S	2017
Spine J	N. AMERICA	U.S	2017
Eur Spine J	N. AMERICA	U.S	2018
Eur Spine J	ASIA	Japan	2018
Spine J	ASIA	Japan	2017
Spine (Phila Pa 1976)	EUROPE	Netherlands	2018
Spine (Phila Pa 1976)			2017
Spine (Phila Pa 1976)	ASIA	China	2017
Spine (Phila Pa 1976)	N. AMERICA	Canada	2017
Spine (Phila Pa 1976)	N. AMERICA	U.S	2017
J Neurosurg Spine	N. AMERICA	U.S	quality of life
J Neurosurg Spine	ASIA	India	morphometry
J Neurosurg Spine	ASIA	Japan	2017
J Neurosurg Spine	N. AMERICA	U.S	2017
J Neurosurg Spine	ASIA	Japan	2017
J Neurosurg Spine	N. AMERICA	U.S	surgery
J Neurosurg Spine	N. AMERICA	U.S	2017
Eur Spine J	ASIA	Iran	2018
Spine J	EUROPE	Belgium	2017
Spine J	N. AMERICA	U.S	2017
Spine J	ASIA	South Korea	2017
Spine J	N. AMERICA	U.S	2017
Eur Spine J	EUROPE	Italy	2017
Eur Spine J	EUROPE	Germany	2017
Eur Spine J	N. AMERICA	U.S	2017
Eur Spine J	ASIA	India	2018
Spine J	ASIA	Japan	2017
Spine J	EUROPE	Switzerland	2017
Spine J	ASIA	Taiwan	2017
Spine J	EUROPE	Portugal	2017
Eur Spine J	N. AMERICA	U.S	2017
Spine J	ASIA	South Korea	2017
J Neurosurg Spine	ASIA	China	2017
J Neurosurg Spine	ASIA	Japan	2017
J Neurosurg Spine	N. AMERICA	U.S	2017
J Neurosurg Spine	EUROPE	Sweden	2017
Eur Spine J	EUROPE	Netherlands	2018
Spine (Phila Pa 1976)			2017
Eur Spine J	N. AMERICA	U.S	2017
Spine (Phila Pa 1976)	EUROPE	Finland	2017
Spine (Phila Pa 1976)			2017
Spine (Phila Pa 1976)	ASIA	South Korea	2017
Spine (Phila Pa 1976)	OCEANIA	Australia	2017
Spine (Phila Pa 1976)	EUROPE	U.K	2018
Spine (Phila Pa 1976)	ASIA	South Korea	2017
Spine J	N. AMERICA	U.S	2017
Spine J	ASIA	South Korea	2017
Spine J	N. AMERICA	U.S	2017
Eur Spine J	EUROPE	Italy	2017
Spine J	N. AMERICA	U.S	2017
Spine J	N. AMERICA	U.S	2017
Spine J			2017
Spine J	N. AMERICA	U.S	2017
Spine J	N. AMERICA	U.S	2017
Spine J	EUROPE	Germany	2017
Spine J	N. AMERICA	U.S	2017
[truncated: 16,813 more rows]
